# Supplementary material for: Computational analysis of functional SNPs in Alzheimer’s disease-associated endocytosis genes
Source: PeerJ. 2019 Sep 30;7:e7667. doi: 10.7717/peerj.7667 (PMC6776068; doi:10.7717/peerj.7667)
Supplement: Data S1 — The information of PICALM, SYNJ1 and SH3KBP1 UTR variants were retrieved from Ensembl genome database. [file peerj-07-7667-s016.xlsx]

## Sheet: PICALM UTR variants
Variant ID	vf	Location	Chr: bp	vf_allele	Alleles	gmaf_allele	Global MAF	Class	Source	Evidence	Clin. Sig.	Conseq. Type	AA	AA coord	sift_sort	sift_class	SIFT	polyphen_sort	polyphen_class	PolyPhen
rs775351607	141052448	11:85958829	11:85958829	C	T/C	-		SNP	dbSNP			3 prime UTR variant				-			-
rs540122398	72784900	11:85958831	11:85958831	G	A/G	-		SNP	dbSNP			3 prime UTR variant				-			-
rs796143140	148557287	11:85958832	11:85958832	C	T/C	-		SNP	dbSNP			3 prime UTR variant				-			-
rs771645436	137343496	11:85958834	11: between 85958834 & 85958835	C	-/C	-		insertion	dbSNP			3 prime UTR variant				-			-
rs77739860	17095968	11:85958871	11:85958871	T	C/T	-		SNP	dbSNP			3 prime UTR variant				-			-
rs562736029	95328885	11:85958884	11:85958884	T	C/T	T	0	SNP	dbSNP	Frequency~1000Genomes		3 prime UTR variant				-			-
rs577895310	110440856	11:85958899	11:85958899	T	G/T	T	0	SNP	dbSNP	Frequency~1000Genomes		3 prime UTR variant				-			-
rs61284324	12327129	11:85958908	11:85958908	T	C/T	T	0.011	SNP	dbSNP	Frequency~1000Genomes		3 prime UTR variant				-			-
rs765450759	131144086	11:85958939	11:85958939	T	G/T	-		SNP	dbSNP			3 prime UTR variant				-			-
rs73504425	14352011	11:85958941	11:85958941	A	G/A	A	0.001	SNP	dbSNP	Frequency~1000Genomes		3 prime UTR variant				-			-
rs748905080	114585634	11:85958956	11:85958956	G	A/G	-		SNP	dbSNP			3 prime UTR variant				-			-
rs368786172	51530428	11:85958976	11:85958976	C	T/C	-		SNP	dbSNP	Frequency~ESP		3 prime UTR variant				-			-
rs527501728	60203265	11:85958981	11:85958981	A	G/A	A	0	SNP	dbSNP	Frequency~1000Genomes		3 prime UTR variant				-			-
rs749948354	115629701	11:85959003	11:85959003	A	G/A	-		SNP	dbSNP	Frequency~ExAC		3 prime UTR variant				-			-
rs760111385	125800585	11:85959011	11:85959011	A	G/A	-		SNP	dbSNP	Frequency~ExAC		3 prime UTR variant				-			-
rs765719883	131413405	11:85959017	11:85959017	C	T/C	-		SNP	dbSNP	Frequency~ExAC		3 prime UTR variant				-			-
rs753228147	118911960	11:85959022	11:85959022	A	G/A	-		SNP	dbSNP	Frequency~ExAC		3 prime UTR variant				-			-
rs758724167	124412287	11:85959024	11:85959024	C	A/C	-		SNP	dbSNP	Frequency~ExAC		3 prime UTR variant				-			-
rs553550185	86171290	11:86068784	11:86068784	C	T/C	-		SNP	dbSNP	Frequency~ExAC		5 prime UTR variant				-			-
rs767913869	133609062	11:86068787	11:86068787	T	A/T	-		SNP	dbSNP	Frequency~ExAC		5 prime UTR variant				-			-
rs750617382	116299224	11:86068789	11:86068789	T	C/T	-		SNP	dbSNP	Frequency~ExAC		5 prime UTR variant				-			-
rs756382757	122069021	11:86068791	11:86068791	A	C/A	-		SNP	dbSNP	Frequency~ExAC		5 prime UTR variant				-			-
rs748085394	113765304	11:86068816	11:86068816-86068818	-	GCC/-	-		deletion	dbSNP	Frequency~ExAC		5 prime UTR variant				-			-
rs371146806	53600437	11:86068817	11:86068817	T	C/T	-		SNP	dbSNP	Frequency~ESP~ExAC		5 prime UTR variant				-			-
rs764740421	130433238	11:86068823	11:86068823	A	G/A	-		SNP	dbSNP			5 prime UTR variant				-			-
rs753954947	119639329	11:86068826	11:86068826	G	A/G	-		SNP	dbSNP	Frequency~ExAC		5 prime UTR variant				-			-
rs555221301	87837222	11:86068827	11:86068827	T	C/T	T	0	SNP	dbSNP	Frequency~1000Genomes~ExAC		5 prime UTR variant				-			-
rs374507825	56542403	11:86068828	11:86068828	A	T/A	-		SNP	dbSNP	Frequency~ESP~ExAC		5 prime UTR variant				-			-
rs747911426	113591171	11:86068829	11:86068829	A	G/A	-		SNP	dbSNP	Frequency~ExAC		5 prime UTR variant				-			-
rs757696175	123383444	11:86068830	11:86068830	A	G/A	-		SNP	dbSNP			5 prime UTR variant				-			-
rs573785767	106344174	11:86068834	11:86068834	A	C/A	A	0	SNP	dbSNP	Frequency~1000Genomes		5 prime UTR variant				-			-
rs544282256	76932000	11:86068879	11:86068879	A	C/A	A	0	SNP	dbSNP	Frequency~1000Genomes		5 prime UTR variant				-			-
rs556208751	88821694	11:86068887	11:86068887	C	T/C	C	0	SNP	dbSNP	Frequency~1000Genomes		5 prime UTR variant				-			-
rs577680927	110227132	11:86068893	11:86068893	T	C/T	T	0	SNP	dbSNP	Frequency~1000Genomes		5 prime UTR variant				-			-
rs535144374	67822354	11:86068897	11:86068897	T	C/T	T	0	SNP	dbSNP	Frequency~1000Genomes		5 prime UTR variant				-			-

## Sheet: SYNJ1 UTR variants
Variant ID	vf	Location	Chr: bp	vf_allele	Alleles	gmaf_allele	Global MAF	Class	Source	Evidence	Clin. Sig.	Conseq. Type	AA	AA coord	sift_sort	sift_class	SIFT	polyphen_sort	polyphen_class	PolyPhen
rs192870374	47461280	21:32628797	21:32628797	T	C/T	T	0.001	SNP	dbSNP	Frequency~1000Genomes		3 prime UTR variant				-			-
rs545358697	78005172	21:32628895	21:32628895	G	A/G	G	0	SNP	dbSNP	Frequency~1000Genomes		3 prime UTR variant				-			-
rs34453709	9536289	21:32628932	21: between 32628932 & 32628933	G	-/G	-		insertion	dbSNP			3 prime UTR variant				-			-
rs560750924	93349786	21:32628934	21:32628934	G	A/G	G	0	SNP	dbSNP	Frequency~1000Genomes		3 prime UTR variant				-			-
rs529265848	61961948	21:32628953	21:32628953	T	A/T	-		SNP	dbSNP			3 prime UTR variant				-			-
rs527849663	60550096	21:32628964	21:32628964	A	C/A	A	0	SNP	dbSNP	Frequency~1000Genomes		3 prime UTR variant				-			-
rs541693931	74351670	21:32629006	21:32629006	C	T/C	-		SNP	dbSNP			3 prime UTR variant				-			-
rs145363200	30305092	21:32629045	21:32629045	C	T/C	-		SNP	dbSNP			3 prime UTR variant				-			-
rs752344782	118027936	21:32629051	21:32629051	G	T/G	-		SNP	dbSNP			3 prime UTR variant				-			-
rs758015531	123703077	21:32629120	21:32629120	C	T/C	-		SNP	dbSNP			3 prime UTR variant				-			-
rs542723514	75378057	21:32629164	21:32629164	T	C/T	T	0	SNP	dbSNP	Frequency~1000Genomes		3 prime UTR variant				-			-
rs13554	12895	21:32629186	21:32629186	A	G/A	A	0.449	SNP	dbSNP	Frequency~HapMap~1000Genomes		3 prime UTR variant				-			-
rs757113995	122800811	21:32629205	21:32629205	T	G/T	-		SNP	dbSNP			3 prime UTR variant				-			-
rs531692238	64380749	21:32629238	21:32629238	C	T/C	C	0	SNP	dbSNP	Frequency~1000Genomes		3 prime UTR variant				-			-
rs570571402	103139756	21:32629255	21:32629255	C	T/C	C	0	SNP	dbSNP	Frequency~1000Genomes		3 prime UTR variant				-			-
rs761775759	127466243	21:32629264	21:32629264-32629265	-	CA/-	-		deletion	dbSNP			3 prime UTR variant				-			-
rs75843308	15830990	21:32629275	21:32629275	G	C/G	G	0.002	SNP	dbSNP	Frequency~1000Genomes		3 prime UTR variant				-			-
rs533273538	65957167	21:32629315	21:32629315	T	C/T	T	0.001	SNP	dbSNP	Frequency~1000Genomes		3 prime UTR variant				-			-
rs551359739	83987612	21:32629317	21:32629317	A	G/A	A	0.001	SNP	dbSNP	Frequency~1000Genomes		3 prime UTR variant				-			-
rs539532519	72196879	21:32629328	21:32629328	T	C/T	T	0	SNP	dbSNP	Frequency~1000Genomes		3 prime UTR variant				-			-
rs755279657	120965045	21:32629328	21:32629328	-	C/-	-		deletion	dbSNP			3 prime UTR variant				-			-
rs781120241	146825479	21:32629329	21:32629329	A	G/A	-		SNP	dbSNP			3 prime UTR variant				-			-
rs185449720	40050635	21:32629360	21:32629360	T	A/T	T	0	SNP	dbSNP	Frequency~1000Genomes		3 prime UTR variant				-			-
rs745810718	111488772	21:32629387	21:32629387	C	T/C	-		SNP	dbSNP			3 prime UTR variant				-			-
rs549189091	81823655	21:32629403	21:32629403	C	T/C	C	0	SNP	dbSNP	Frequency~1000Genomes		3 prime UTR variant				-			-
rs755041173	120726427	21:32629438	21:32629438	C	T/C	-		SNP	dbSNP			3 prime UTR variant				-			-
rs868710152	152378752	21:32629440	21:32629440	A	G/A	-		SNP	dbSNP			3 prime UTR variant				-			-
rs778886380	144589946	21:32629458	21:32629458	G	A/G	-		SNP	dbSNP			3 prime UTR variant				-			-
rs752848340	118531873	21:32629466	21:32629466	C	G/C	-		SNP	dbSNP			3 prime UTR variant				-			-
rs145554788	30464758	21:32629498	21:32629498	G	A/G	G	0	SNP	dbSNP	Frequency~1000Genomes		3 prime UTR variant				-			-
rs763226187	128917806	21:32629503	21:32629503	C	T/C	-		SNP	dbSNP			3 prime UTR variant				-			-
rs7279487	4340490	21:32629514	21:32629514	C	T/C	C	0.092	SNP	dbSNP	Frequency~HapMap~1000Genomes~Cited		3 prime UTR variant				-			-
rs556155168	88768279	21:32629542	21:32629542	T	C/T	T	0	SNP	dbSNP	Frequency~1000Genomes		3 prime UTR variant				-			-
rs559133139	91737004	21:32629543	21:32629543	A	G/A	-		SNP	dbSNP			3 prime UTR variant				-			-
rs772398189	138096832	21:32629564	21:32629564	C	T/C	-		SNP	dbSNP			3 prime UTR variant				-			-
rs868422392	152090299	21:32629603	21:32629603	A	G/A	-		SNP	dbSNP			3 prime UTR variant				-			-
rs764351170	130043666	21:32629604	21:32629604	G	A/G	-		SNP	dbSNP			3 prime UTR variant				-			-
rs577529557	110076236	21:32629671	21:32629671	A	G/A	A	0	SNP	dbSNP	Frequency~1000Genomes		3 prime UTR variant				-			-
rs552130430	84756009	21:32629694	21:32629694	A	T/A	A	0.001	SNP	dbSNP	Frequency~1000Genomes		3 prime UTR variant				-			-
rs564203002	96791332	21:32629698	21:32629698-32629701	-	AAAG/-	-		deletion	dbSNP			3 prime UTR variant				-			-
rs189452590	44048099	21:32629719	21:32629719	C	G/C	C	0	SNP	dbSNP	Frequency~1000Genomes		3 prime UTR variant				-			-
rs572398251	104960923	21:32629731	21:32629731	C	T/C	C	0	SNP	dbSNP	Frequency~1000Genomes		3 prime UTR variant				-			-
rs542862465	75516551	21:32629737	21:32629737	C	T/C	C	0	SNP	dbSNP	Frequency~1000Genomes		3 prime UTR variant				-			-
rs561127125	93724856	21:32629739	21:32629739	A	C/A	A	0	SNP	dbSNP	Frequency~1000Genomes		3 prime UTR variant				-			-
rs747372323	113051654	21:32629744	21:32629744	C	T/C	-		SNP	dbSNP			3 prime UTR variant				-			-
rs576164103	108715065	21:32629750	21:32629750	T	C/T	T	0	SNP	dbSNP	Frequency~1000Genomes		3 prime UTR variant				-			-
rs543518791	76170879	21:32629759	21:32629759	G	A/G	G	0	SNP	dbSNP	Frequency~1000Genomes		3 prime UTR variant				-			-
rs565303607	97888570	21:32629804	21:32629804	A	G/A	A	0	SNP	dbSNP	Frequency~1000Genomes		3 prime UTR variant				-			-
rs532358058	65044592	21:32629828	21:32629828	G	T/G	G	0.001	SNP	dbSNP	Frequency~1000Genomes		3 prime UTR variant				-			-
rs374027671	56122643	21:32629844	21:32629844	T	C/T	T	0	SNP	dbSNP	Frequency~1000Genomes		3 prime UTR variant				-			-
rs114913358	22042762	21:32629845	21:32629845	A	G/A	A	0.015	SNP	dbSNP	Frequency~1000Genomes		3 prime UTR variant				-			-
rs367580525	50472383	21:32629855	21:32629855	C	T/C	-		SNP	dbSNP			3 prime UTR variant				-			-
rs777138831	142841020	21:32629902	21:32629902	C	G/C	-		SNP	dbSNP			3 prime UTR variant				-			-
rs752150443	117833471	21:32629903	21:32629903	C	T/C	-		SNP	dbSNP			3 prime UTR variant				-			-
rs759982775	125671896	21:32629910	21:32629910	C	G/C	-		SNP	dbSNP			3 prime UTR variant				-			-
rs117085153	23520845	21:32629916	21:32629916	T	G/T	T	0.001	SNP	dbSNP	Frequency~1000Genomes		3 prime UTR variant				-			-
rs549227725	81862184	21:32629917	21:32629917	C	G/C	C	0	SNP	dbSNP	Frequency~1000Genomes		3 prime UTR variant				-			-
rs192520528	47111883	21:32629923	21:32629923	A	G/A	A	0.006	SNP	dbSNP	Frequency~1000Genomes		3 prime UTR variant				-			-
rs537953447	70622783	21:32629930	21:32629930	T	C/T	T	0.001	SNP	dbSNP	Frequency~1000Genomes		3 prime UTR variant				-			-
rs757738370	123425689	21:32629964	21:32629964	A	G/A	-		SNP	dbSNP			3 prime UTR variant				-			-
rs549581750	82215093	21:32630048	21:32630048	G	T/G	G	0	SNP	dbSNP	Frequency~1000Genomes		3 prime UTR variant				-			-
rs116092770	22880371	21:32630049	21:32630049	T	C/T	T	0.006	SNP	dbSNP	Frequency~1000Genomes		3 prime UTR variant				-			-
rs781689047	147394728	21:32630055	21:32630055	C	T/C	-		SNP	dbSNP			3 prime UTR variant				-			-
rs762510102	128201139	21:32630057	21:32630057	T	C/T	-		SNP	dbSNP			3 prime UTR variant				-			-
rs538298535	70966803	21:32630068	21:32630068	A	G/A	A	0	SNP	dbSNP	Frequency~1000Genomes		3 prime UTR variant				-			-
rs147590143	32160248	21:32630070	21:32630070	T	G/T	T	0.01	SNP	dbSNP	Frequency~1000Genomes		3 prime UTR variant				-			-
rs763733765	129425757	21:32630073	21:32630073	T	C/T	-		SNP	dbSNP			3 prime UTR variant				-			-
rs751220190	116902476	21:32630076	21:32630076	C	T/C	-		SNP	dbSNP			3 prime UTR variant				-			-
rs756991215	122677950	21:32630110	21:32630110	C	T/C	-		SNP	dbSNP			3 prime UTR variant				-			-
rs572436751	104999271	21:32630116	21:32630116	C	T/C	C	0	SNP	dbSNP	Frequency~1000Genomes		3 prime UTR variant				-			-
rs536533392	69207102	21:32630127	21:32630127	C	T/C	C	0	SNP	dbSNP	Frequency~1000Genomes		3 prime UTR variant				-			-
rs554758438	87375798	21:32630166	21:32630166	C	T/C	C	0	SNP	dbSNP	Frequency~1000Genomes		3 prime UTR variant				-			-
rs113590478	21022463	21:32630208	21:32630208	G	A/G	-		SNP	dbSNP			3 prime UTR variant				-			-
rs576203373	108754213	21:32630213	21:32630213	G	C/G	G	0	SNP	dbSNP	Frequency~1000Genomes		3 prime UTR variant				-			-
rs543902312	76553226	21:32630222	21:32630222	A	G/A	A	0	SNP	dbSNP	Frequency~1000Genomes		3 prime UTR variant				-			-
rs531384486	64073991	21:32630276	21:32630276	G	A/G	-		SNP	dbSNP			3 prime UTR variant				-			-
rs565192434	97777771	21:32630282	21:32630282	G	T/G	G	0.002	SNP	dbSNP	Frequency~1000Genomes		3 prime UTR variant				-			-
rs577256755	109804291	21:32630295	21:32630295	A	G/A	A	0	SNP	dbSNP	Frequency~1000Genomes		3 prime UTR variant				-			-
rs541111549	73771087	21:32630301	21:32630301	C	A/C	C	0	SNP	dbSNP	Frequency~1000Genomes		3 prime UTR variant				-			-
rs112775231	20279407	21:32630359	21:32630359	T	C/T	T	0.001	SNP	dbSNP	Frequency~1000Genomes		3 prime UTR variant				-			-
rs111677308	19277536	21:32630378	21:32630378	C	T/C	C	0	SNP	dbSNP	Frequency~1000Genomes		3 prime UTR variant				-			-
rs549264551	81898903	21:32630390	21:32630390	C	T/C	C	0	SNP	dbSNP	Frequency~1000Genomes		3 prime UTR variant				-			-
rs112379013	19917813	21:32630434	21:32630434	G	T/G	G	0.001	SNP	dbSNP	Frequency~1000Genomes		3 prime UTR variant				-			-
rs772935980	138635022	21:32630571	21:32630571-32630572	-	CT/-	-		deletion	dbSNP			3 prime UTR variant				-			-
rs531357313	64046913	21:32630658	21:32630658	G	A/G	G	0	SNP	dbSNP	Frequency~1000Genomes		3 prime UTR variant				-			-
rs183623243	38226564	21:32630673	21:32630673	A	G/A	A	0.004	SNP	dbSNP	Frequency~1000Genomes		3 prime UTR variant				-			-
rs755970845	121656772	21:32630734	21:32630734	G	A/G	-		SNP	dbSNP			3 prime UTR variant				-			-
rs780084162	145788682	21:32630763	21:32630763	T	G/T	-		SNP	dbSNP			3 prime UTR variant				-			-
rs748222759	113902771	21:32630792	21:32630792	A	C/A	-		SNP	dbSNP			3 prime UTR variant				-			-
rs571302169	103868235	21:32630866	21:32630866	G	A/G	G	0	SNP	dbSNP	Frequency~1000Genomes		3 prime UTR variant				-			-
rs532213076	64900006	21:32630869	21:32630869	T	A/T	T	0.001	SNP	dbSNP	Frequency~1000Genomes		3 prime UTR variant				-			-
rs772526990	138225718	21:32630886	21:32630886	-	A/-	-		deletion	dbSNP			3 prime UTR variant				-			-
rs767649429	133344438	21:32630899	21: between 32630899 & 32630900	AA	-/AA	-		insertion	dbSNP			3 prime UTR variant				-			-
rs549910315	82542637	21:32630929	21:32630929	A	T/A	-		SNP	dbSNP			3 prime UTR variant				-			-
rs151150170	35120072	21:32630939	21:32630939	A	T/A	A	0.004	SNP	dbSNP	Frequency~1000Genomes		3 prime UTR variant				-			-
rs765038797	130731830	21:32630945	21:32630945	G	T/G	-		SNP	dbSNP	Frequency~ExAC		3 prime UTR variant				-			-
rs750343320	116024972	21:32630951	21:32630951	C	T/C	-		SNP	dbSNP	Frequency~ExAC		3 prime UTR variant				-			-
rs368381417	51175158	21:32630964	21:32630964	T	G/T	-		SNP	dbSNP	Frequency~ESP~ExAC		3 prime UTR variant				-			-
rs766057135	131750963	21:32630970	21:32630970	G	A/G	-		SNP	dbSNP	Frequency~ExAC		3 prime UTR variant				-			-
rs188341241	42938196	21:32630979	21:32630979	C	T/C	C	0	SNP	dbSNP	Frequency~1000Genomes~ESP~ExAC		3 prime UTR variant				-			-
rs754727184	120412151	21:32630987	21:32630987	A	G/A	-		SNP	dbSNP	Frequency~ExAC		3 prime UTR variant				-			-
rs780961926	146667051	21:32630988	21:32630988	A	C/A	-		SNP	dbSNP	Frequency~ExAC		3 prime UTR variant				-			-
rs112871563	20367214	21:32630990	21:32630990	A	T/A/C	-		SNP	dbSNP	Frequency~ExAC		3 prime UTR variant				-			-
rs112871563	20367214	21:32630990	21:32630990	C	T/A/C	-		SNP	dbSNP	Frequency~ExAC		3 prime UTR variant				-			-
rs757587151	123274322	21:32630991	21:32630991	T	G/T	-		SNP	dbSNP	Frequency~ExAC		3 prime UTR variant				-			-
rs374988891	56962777	21:32630993	21:32630993	T	C/T	-		SNP	dbSNP	Frequency~ESP~ExAC		3 prime UTR variant				-			-
rs143739621	28950345	21:32630994	21:32630994	A	G/A	-		SNP	dbSNP	Frequency~ESP~ExAC		3 prime UTR variant				-			-
rs772562248	138261017	21:32630999	21:32630999	G	C/G/T	-		SNP	dbSNP	Frequency~ExAC		3 prime UTR variant				-			-
rs772562248	138261017	21:32630999	21:32630999	T	C/G/T	-		SNP	dbSNP	Frequency~ExAC		3 prime UTR variant				-			-
rs747065956	112745040	21:32631004	21:32631004	C	T/C	-		SNP	dbSNP	Frequency~ExAC		3 prime UTR variant				-			-
rs536572904	69246491	21:32631012	21:32631012	A	C/A	A	0	SNP	dbSNP	Frequency~1000Genomes~ExAC		3 prime UTR variant				-			-
rs776747094	142448964	21:32631021	21:32631021	T	G/T	-		SNP	dbSNP	Frequency~ExAC		3 prime UTR variant				-			-
rs745526137	111203974	21:32631030	21: between 32631030 & 32631031	A	-/A	-		insertion	dbSNP	Frequency~ExAC		3 prime UTR variant				-			-
rs762039918	127730611	21:32631036	21:32631036	T	C/T	-		SNP	dbSNP	Frequency~ExAC		3 prime UTR variant				-			-
rs764949465	130642425	21:32631038	21:32631038	G	A/G	-		SNP	dbSNP	Frequency~ExAC		3 prime UTR variant				-			-
rs778073626	143776558	21:32631042	21:32631042	C	T/C	-		SNP	dbSNP	Frequency~ExAC		3 prime UTR variant				-			-
rs763042220	128733699	21:32631043	21:32631043	T	C/T	-		SNP	dbSNP	Frequency~ExAC		3 prime UTR variant				-			-
rs111516740	19130935	21:32631044	21:32631044	A	G/A	A	0.001	SNP	dbSNP	Frequency~1000Genomes~ESP~ExAC		3 prime UTR variant				-			-
rs751158459	116840712	21:32631046	21:32631046	A	G/A	-		SNP	dbSNP	Frequency~ExAC		3 prime UTR variant				-			-
rs754569751	120254602	21:32631047	21:32631047	C	A/C	-		SNP	dbSNP	Frequency~ExAC		3 prime UTR variant				-			-
rs769381981	135078274	21:32631050	21:32631050	-	G/-	-		deletion	dbSNP	Frequency~ExAC		3 prime UTR variant				-			-
rs767006933	132701462	21:32631055	21:32631055	C	T/C	-		SNP	dbSNP	Frequency~ExAC		3 prime UTR variant				-			-
rs752303366	117986497	21:32631065	21:32631065	T	C/T	-		SNP	dbSNP	Frequency~ExAC		3 prime UTR variant				-			-
rs747245690	112924894	21:32631067	21:32631067	A	G/A/C	-		SNP	dbSNP	Frequency~ExAC		3 prime UTR variant				-			-
rs747245690	112924894	21:32631067	21:32631067	C	G/A/C	-		SNP	dbSNP	Frequency~ExAC		3 prime UTR variant				-			-
rs746226206	111904584	21:32631068	21:32631068	C	G/C	-		SNP	dbSNP	Frequency~ExAC		3 prime UTR variant				-			-
rs758953009	124641291	21:32631072	21:32631072	T	C/T	-		SNP	dbSNP	Frequency~ExAC		3 prime UTR variant				-			-
rs148676465	33063952	21:32631073	21:32631073	A	G/A/T	A	0.002	SNP	dbSNP	Frequency~1000Genomes~ESP~ExAC		3 prime UTR variant				-			-
rs148676465	33063952	21:32631073	21:32631073	T	G/A/T	A	0.002	SNP	dbSNP	Frequency~1000Genomes~ESP~ExAC		3 prime UTR variant				-			-
rs771278245	136976041	21:32631076	21:32631076	T	C/T	-		SNP	dbSNP			3 prime UTR variant				-			-
rs2230767	1636617	21:32631077	21:32631077	A	G/A	A	0.003	SNP	dbSNP	Frequency~HapMap~1000Genomes~ESP~ExAC		3 prime UTR variant				-			-
rs781268061	146973420	21:32631081	21:32631081	A	G/A	-		SNP	dbSNP	Frequency~ExAC		3 prime UTR variant				-			-
rs748387512	114067673	21:32631084	21:32631084	A	G/A	-		SNP	dbSNP	Frequency~ExAC		3 prime UTR variant				-			-
rs770045164	135741936	21:32631086	21:32631086	A	G/A	-		SNP	dbSNP	Frequency~ExAC		3 prime UTR variant				-			-
rs772929914	138628959	21:32631095	21:32631095	A	G/A	-		SNP	dbSNP	Frequency~ExAC		3 prime UTR variant				-			-
rs367591704	50482214	21:32631101	21:32631101	C	G/C	-		SNP	dbSNP	Frequency~ESP~ExAC		3 prime UTR variant				-			-
rs770812915	136510353	21:32631102	21:32631102	A	G/A	-		SNP	dbSNP	Frequency~ExAC		3 prime UTR variant				-			-
rs774454924	140155072	21:32631104	21:32631104	T	G/T	-		SNP	dbSNP	Frequency~ExAC		3 prime UTR variant				-			-
rs559102258	91706226	21:32631115	21:32631115	T	C/T	T	0.001	SNP	dbSNP	Frequency~1000Genomes~ExAC		3 prime UTR variant				-			-
rs766938091	132632565	21:32631116	21:32631116	A	G/A	-		SNP	dbSNP	Frequency~ExAC		3 prime UTR variant				-			-
rs752244587	117927684	21:32631124	21:32631124	G	A/G	-		SNP	dbSNP	Frequency~ExAC		3 prime UTR variant				-			-
rs528030561	60730460	21:32631126	21:32631126-32631128	-	AGA/-	-	0.001	deletion	dbSNP	Frequency~1000Genomes~ESP~ExAC		3 prime UTR variant				-			-
rs760299495	125988822	21:32631127	21:32631127	C	G/C	-		SNP	dbSNP	Frequency~ExAC		3 prime UTR variant				-			-
rs763776246	129468268	21:32631139	21:32631139	C	T/C	-		SNP	dbSNP	Frequency~ExAC		3 prime UTR variant				-			-
rs150753892	34790600	21:32631140	21:32631140	C	G/C	-		SNP	dbSNP	Frequency~ESP~ExAC		3 prime UTR variant				-			-
rs3205042	2411947	21:32631142	21:32631142	C	A/C	-		SNP	dbSNP			3 prime UTR variant				-			-
rs577292452	109839863	21:32631144	21:32631144	T	C/T	T	0	SNP	dbSNP	Frequency~1000Genomes~ExAC		3 prime UTR variant				-			-
rs780346075	146050801	21:32631147	21:32631147	C	T/C	-		SNP	dbSNP	Frequency~ExAC		3 prime UTR variant				-			-
rs752067458	117750422	21:32631166	21:32631166	C	T/C	-		SNP	dbSNP	Frequency~ExAC		3 prime UTR variant				-			-
rs755473642	121159178	21:32631167	21:32631167	A	G/A	-		SNP	dbSNP	Frequency~ExAC		3 prime UTR variant				-			-
rs781187792	146893071	21:32631179	21:32631179	T	C/T	-		SNP	dbSNP	Frequency~ExAC		3 prime UTR variant				-			-
rs139212871	25165856	21:32631187	21:32631187	C	T/C	-		SNP	dbSNP	Frequency~ESP~ExAC		3 prime UTR variant				-			-
rs769954720	135651433	21:32631192	21:32631192	G	T/G	-		SNP	dbSNP	Frequency~ExAC		3 prime UTR variant				-			-
rs76056543	15973175	21:32631194	21:32631194	A	G/A	A	0.006	SNP	dbSNP	Frequency~1000Genomes~ESP~ExAC		3 prime UTR variant				-			-
rs371425452	53844298	21:32631201	21:32631201	G	T/G	-		SNP	dbSNP	Frequency~ESP		3 prime UTR variant				-			-
rs375352780	57280848	21:32631203	21:32631203	T	C/T	-		SNP	dbSNP	Frequency~ESP~ExAC		3 prime UTR variant				-			-
rs770865984	136563432	21:32631207	21:32631207	A	G/A/T	-		SNP	dbSNP	Frequency~ExAC		3 prime UTR variant				-			-
rs770865984	136563432	21:32631207	21:32631207	T	G/A/T	-		SNP	dbSNP	Frequency~ExAC		3 prime UTR variant				-			-
rs759611619	125300436	21:32631211	21:32631211	C	G/C/T	-		SNP	dbSNP	Frequency~ExAC		3 prime UTR variant				-			-
rs759611619	125300436	21:32631211	21:32631211	T	G/C/T	-		SNP	dbSNP	Frequency~ExAC		3 prime UTR variant				-			-
rs749616130	115297228	21:32631218	21:32631218-32631221	-	CAAG/-	-		deletion	dbSNP	Frequency~ExAC		3 prime UTR variant				-			-
rs769088554	134784615	21:32631221	21:32631221-32631229	-	GCTGACTTT/-	-		deletion	dbSNP	Frequency~ExAC		3 prime UTR variant				-			-
rs370222526	52790416	21:32631222	21:32631222	A	C/A/G	-		SNP	dbSNP	Frequency~ESP~ExAC		3 prime UTR variant				-			-
rs370222526	52790416	21:32631222	21:32631222	G	C/A/G	-		SNP	dbSNP	Frequency~ESP~ExAC		3 prime UTR variant				-			-
rs774895371	140595832	21:32631224	21:32631224-32631225	-	GA/-	-		deletion	dbSNP	Frequency~ExAC		3 prime UTR variant				-			-
rs763470511	129162311	21:32631229	21:32631229	C	T/C	-		SNP	dbSNP	Frequency~ExAC		3 prime UTR variant				-			-
rs753509065	119193091	21:32631230	21:32631230	C	G/C	-		SNP	dbSNP	Frequency~ExAC		3 prime UTR variant				-			-
rs138122167	24252231	21:32631231	21:32631231	T	A/T	T	0	SNP	dbSNP	Frequency~1000Genomes		3 prime UTR variant				-			-
rs761395590	127085806	21:32631232	21:32631232	T	C/T	-		SNP	dbSNP	Frequency~ExAC		3 prime UTR variant				-			-
rs766797595	132491952	21:32631246	21:32631246	T	C/T	-		SNP	dbSNP	Frequency~ExAC		3 prime UTR variant				-			-
rs751909522	117592386	21:32631251	21:32631251	A	T/A	-		SNP	dbSNP	Frequency~ExAC		3 prime UTR variant				-			-
rs755488018	121173569	21:32631252	21:32631252	T	C/T	-		SNP	dbSNP	Frequency~ExAC		3 prime UTR variant				-			-
rs146425050	31190307	21:32631253	21:32631253	T	C/T	-		SNP	dbSNP	Frequency~ESP~ExAC		3 prime UTR variant				-			-
rs770188528	135885424	21:32631264	21:32631264	T	C/T	-		SNP	dbSNP	Frequency~ExAC		3 prime UTR variant				-			-
rs141012977	26672621	21:32631265	21:32631265	A	G/A	A	0	SNP	dbSNP	Frequency~1000Genomes~ExAC		3 prime UTR variant				-			-
rs779923204	145627591	21:32631275	21:32631275	T	C/T	-		SNP	dbSNP			3 prime UTR variant				-			-
rs777945782	143648632	21:32631283	21:32631283	T	C/T	-		SNP	dbSNP	Frequency~ExAC		3 prime UTR variant				-			-
rs749527882	115208917	21:32631284	21:32631284	A	G/A/C	-		SNP	dbSNP	Frequency~ExAC		3 prime UTR variant				-			-
rs749527882	115208917	21:32631284	21:32631284	C	G/A/C	-		SNP	dbSNP	Frequency~ExAC		3 prime UTR variant				-			-
rs373455294	55621638	21:32631292	21:32631292	G	A/G	-		SNP	dbSNP	Frequency~ESP~ExAC		3 prime UTR variant				-			-
rs745632049	111309945	21:32631301	21:32631301	A	T/A/C	-		SNP	dbSNP	Frequency~ExAC		3 prime UTR variant				-			-
rs745632049	111309945	21:32631301	21:32631301	C	T/A/C	-		SNP	dbSNP	Frequency~ExAC		3 prime UTR variant				-			-
rs376315642	58122037	21:32631304	21:32631304	G	A/G	-		SNP	dbSNP	Frequency~ESP		3 prime UTR variant				-			-
rs775529283	141230254	21:32631307	21:32631307	T	C/T	-		SNP	dbSNP	Frequency~ExAC		3 prime UTR variant				-			-
rs746870998	112549943	21:32631308	21:32631308	A	T/A	-		SNP	dbSNP	Frequency~ExAC		3 prime UTR variant				-			-
rs768223697	133919131	21:32631309	21:32631309	A	G/A	-		SNP	dbSNP	Frequency~ExAC		3 prime UTR variant				-			-
rs776115769	141817185	21:32631314	21:32631314	G	T/G	-		SNP	dbSNP	Frequency~ExAC		3 prime UTR variant				-			-
rs761512345	127202632	21:32631315	21:32631315	A	G/A	-		SNP	dbSNP	Frequency~ExAC		3 prime UTR variant				-			-
rs764848521	130541411	21:32631320	21:32631320	A	T/A	-		SNP	dbSNP	Frequency~ExAC		3 prime UTR variant				-			-
rs774737539	140437879	21:32631321	21:32631321	T	C/T	-		SNP	dbSNP	Frequency~ExAC		3 prime UTR variant				-			-
rs759979917	125669036	21:32631324	21:32631324	G	A/G	-		SNP	dbSNP	Frequency~ExAC		3 prime UTR variant				-			-
rs767728958	133424008	21:32631331	21:32631331	T	C/T	-		SNP	dbSNP	Frequency~ExAC		3 prime UTR variant				-			-
rs753264526	118948360	21:32631336	21:32631336	G	A/G	-		SNP	dbSNP	Frequency~ExAC		3 prime UTR variant				-			-
rs181168631	35775254	21:32631338	21:32631338	T	C/T	T	0	SNP	dbSNP	Frequency~1000Genomes		3 prime UTR variant				-			-
rs756513267	122199642	21:32631341	21:32631341	C	T/C	-		SNP	dbSNP	Frequency~ExAC		3 prime UTR variant				-			-
rs764333844	130026329	21:32631344	21:32631344	G	A/G	-		SNP	dbSNP	Frequency~ExAC		3 prime UTR variant				-			-
rs753951761	119636140	21:32631345	21:32631345	A	G/A	-		SNP	dbSNP	Frequency~ExAC		3 prime UTR variant				-			-
rs757598856	123286043	21:32631350	21:32631350	A	G/A	-		SNP	dbSNP	Frequency~ExAC		3 prime UTR variant				-			-
rs779242639	144946501	21:32631352	21:32631352	C	T/C	-		SNP	dbSNP	Frequency~ExAC		3 prime UTR variant				-			-
rs746037041	111715270	21:32631355	21:32631355	G	A/G	-		SNP	dbSNP	Frequency~ExAC		3 prime UTR variant				-			-
rs758233799	123921527	21:32631356	21:32631356	T	G/T	-		SNP	dbSNP	Frequency~ExAC		3 prime UTR variant				-			-
rs532034867	64722372	21:32631362	21:32631362	T	C/T	-		SNP	dbSNP	Frequency~ExAC		3 prime UTR variant				-			-
rs746968680	112647708	21:32631380	21:32631380	A	G/A	-		SNP	dbSNP	Frequency~ExAC		3 prime UTR variant				-			-
rs369666497	52302996	21:32631394	21:32631394	A	G/A	A	0	SNP	dbSNP	Frequency~1000Genomes~ESP~ExAC		3 prime UTR variant				-			-
rs776168774	141870237	21:32631409	21:32631409	G	A/G	-		SNP	dbSNP	Frequency~ExAC		3 prime UTR variant				-			-
rs140696929	26408133	21:32631412	21:32631412	A	G/A	-		SNP	dbSNP	Frequency~ESP~ExAC		3 prime UTR variant				-			-
rs769253550	134949743	21:32631415	21:32631415	T	C/T	-		SNP	dbSNP	Frequency~ExAC		3 prime UTR variant				-			-
rs776045951	141747287	21:32631427	21:32631427	A	G/A	-		SNP	dbSNP			3 prime UTR variant				-			-
rs772878624	138577623	21:32631434	21:32631434	T	G/T	-		SNP	dbSNP	Frequency~ExAC		3 prime UTR variant				-			-
rs762459439	128150436	21:32631435	21:32631435	T	A/T	-		SNP	dbSNP	Frequency~ExAC		3 prime UTR variant				-			-
rs767931557	133626756	21:32631469	21:32631469	C	T/C	-		SNP	dbSNP	Frequency~ExAC		3 prime UTR variant				-			-
rs548047319	80685485	21:32631472	21:32631472	A	G/A	-		SNP	dbSNP	Frequency~ExAC		3 prime UTR variant				-			-
rs61750217	12442777	21:32631476	21:32631476	T	C/T	T	0.008	SNP	dbSNP	Frequency~1000Genomes~ESP~ExAC		3 prime UTR variant				-			-
rs764673212	130365961	21:32631480	21:32631480	A	G/A	-		SNP	dbSNP	Frequency~ExAC		3 prime UTR variant				-			-
rs116810192	23389455	21:32631485	21:32631485	A	G/A	A	0	SNP	dbSNP	Frequency~1000Genomes~ExAC		3 prime UTR variant				-			-
rs565075239	97660934	21:32631486	21:32631486	G	C/G	G	0	SNP	dbSNP	Frequency~1000Genomes		3 prime UTR variant				-			-
rs145347648	30292188	21:32631490	21:32631490	T	C/T	T	0.001	SNP	dbSNP	Frequency~1000Genomes~ESP~ExAC		3 prime UTR variant				-			-
rs149199429	33498600	21:32631493	21:32631493	A	G/A	-		SNP	dbSNP	Frequency~ESP~ExAC		3 prime UTR variant				-			-
rs750670440	116352333	21:32631496	21:32631496	C	A/C	-		SNP	dbSNP	Frequency~ExAC		3 prime UTR variant				-			-
rs758480958	124168879	21:32631498	21:32631498	A	T/A	-		SNP	dbSNP	Frequency~ExAC		3 prime UTR variant				-			-
rs547065189	79706391	21:32631514	21:32631514	C	G/C	C	0	SNP	dbSNP	Frequency~1000Genomes~ExAC		3 prime UTR variant				-			-
rs751292521	116974874	21:32631523	21:32631523	G	A/G	-		SNP	dbSNP	Frequency~ExAC		3 prime UTR variant				-			-
rs61750218	12442778	21:32631527	21:32631527	C	A/C	-		SNP	dbSNP	Frequency~ExAC		3 prime UTR variant				-			-
rs781139343	146844582	21:32631528	21:32631528	C	T/C	-		SNP	dbSNP	Frequency~ExAC		3 prime UTR variant				-			-
rs748033451	113713320	21:32631535	21:32631535	A	G/A	-		SNP	dbSNP	Frequency~ExAC		3 prime UTR variant				-			-
rs769312346	135008586	21:32631540	21:32631540	T	G/T	-		SNP	dbSNP	Frequency~ExAC		3 prime UTR variant				-			-
rs777083025	142785145	21:32631541	21:32631541	G	A/G	-		SNP	dbSNP	Frequency~ExAC		3 prime UTR variant				-			-
rs112469776	20000721	21:32631548	21:32631548	A	C/A/T	-		SNP	dbSNP	Frequency~ExAC		3 prime UTR variant				-			-
rs112469776	20000721	21:32631548	21:32631548	T	C/A/T	-		SNP	dbSNP	Frequency~ExAC		3 prime UTR variant				-			-
rs565341830	97926677	21:32631549	21:32631549	A	G/A	A	0	SNP	dbSNP	Frequency~1000Genomes~ExAC		3 prime UTR variant				-			-
rs760913576	126603431	21:32631555	21:32631555	C	T/C	-		SNP	dbSNP	Frequency~ExAC		3 prime UTR variant				-			-
rs769099271	134795335	21:32631570	21:32631570	G	T/G	-		SNP	dbSNP	Frequency~ExAC		3 prime UTR variant				-			-
rs777299829	143002161	21:32631571	21:32631571	A	C/A/G	-		SNP	dbSNP	Frequency~ExAC		3 prime UTR variant				-			-
rs777299829	143002161	21:32631571	21:32631571	G	C/A/G	-		SNP	dbSNP	Frequency~ExAC		3 prime UTR variant				-			-
rs765410501	131103803	21:32631572	21:32631572	T	C/T	-		SNP	dbSNP	Frequency~ExAC		3 prime UTR variant				-			-
rs373563239	55716177	21:32631573	21:32631573	A	G/A	-		SNP	dbSNP	Frequency~ESP~ExAC		3 prime UTR variant				-			-
rs763286771	128978411	21:32631575	21:32631575	A	G/A	-		SNP	dbSNP	Frequency~ExAC		3 prime UTR variant				-			-
rs113978322	21375874	21:32631582	21:32631582	C	T/C	C	0.001	SNP	dbSNP	Frequency~1000Genomes~ESP~ExAC		3 prime UTR variant				-			-
rs751765039	117447797	21:32631591	21:32631591	C	T/C	-		SNP	dbSNP	Frequency~ExAC		3 prime UTR variant				-			-
rs754791304	120476338	21:32631593	21:32631593	A	G/A	-		SNP	dbSNP	Frequency~ExAC		3 prime UTR variant				-			-
rs780910443	146615555	21:32631597	21:32631597	A	G/A	-		SNP	dbSNP	Frequency~ExAC		3 prime UTR variant				-			-
rs752639745	118323132	21:32631599	21:32631599	G	A/G	-		SNP	dbSNP	Frequency~ExAC		3 prime UTR variant				-			-
rs756043523	121729503	21:32631605	21:32631605	T	C/T	-		SNP	dbSNP	Frequency~ExAC		3 prime UTR variant				-			-
rs777403078	143105471	21:32631616	21:32631616	T	C/T	-		SNP	dbSNP	Frequency		3 prime UTR variant				-			-
rs761852713	127543248	21:32631616	21: between 32631616 & 32631617	G	-/G	-		insertion	dbSNP	Frequency		3 prime UTR variant				-			-
rs866258846	149921633	21:32631617	21:32631617	G	A/G	-		SNP	dbSNP			3 prime UTR variant				-			-
rs866546581	150210022	21:32631617	21: between 32631617 & 32631618	AGTATT	-/AGTATT	-		insertion	dbSNP			3 prime UTR variant				-			-
rs748722673	114403066	21:32631618	21:32631618	G	A/G	-		SNP	dbSNP	Frequency		3 prime UTR variant				-			-
rs71640263	13514707	21:32631618	21: between 32631618 & 32631619	AGTATT	-/AGTATT	-	0.429	insertion	dbSNP	Frequency~1000Genomes~ESP		3 prime UTR variant				-			-
rs9980589	5649954	21:32631620	21:32631620	G	A/G	-		SNP	dbSNP	Frequency~HapMap~ExAC		3 prime UTR variant				-			-
rs57257560	11405992	21:32631619	21: between 32631619 & 32631620	AGTATT	-/AGTATT/GTATTA	-		insertion	dbSNP			3 prime UTR variant				-			-
rs57257560	11405992	21:32631619	21: between 32631619 & 32631620	GTATTA	-/AGTATT/GTATTA	-		insertion	dbSNP			3 prime UTR variant				-			-
rs79652470	18370688	21:32631621	21:32631621	T	C/T	-		SNP	dbSNP	Frequency~ExAC		3 prime UTR variant				-			-
rs61750219	12442779	21:32631628	21:32631628	A	T/A	-		SNP	dbSNP			3 prime UTR variant				-			-
rs745464855	111142621	21:32631631	21:32631631	T	C/T	-		SNP	dbSNP	Frequency~ExAC		3 prime UTR variant				-			-
rs370232202	52798945	21:32631643	21:32631643	A	C/A	-		SNP	dbSNP	Frequency~ESP~ExAC		3 prime UTR variant				-			-
rs777068962	142771075	21:32631657	21:32631657	G	T/G	-		SNP	dbSNP	Frequency~ExAC		3 prime UTR variant				-			-
rs371945882	54300089	21:32631663	21:32631663	A	G/A	-		SNP	dbSNP			3 prime UTR variant				-			-
rs373469623	55634195	21:32631673	21:32631673	T	G/T	-		SNP	dbSNP	Frequency~ESP		3 prime UTR variant				-			-
rs762474522	128165525	21:32631680	21:32631680	A	G/A	-		SNP	dbSNP	Frequency~ExAC		3 prime UTR variant				-			-
rs770180376	135877266	21:32631681	21:32631681	A	G/A	-		SNP	dbSNP	Frequency~ExAC		3 prime UTR variant				-			-
rs377721268	59349709	21:32631685	21:32631685	T	C/T	-		SNP	dbSNP	Frequency~ESP~ExAC		3 prime UTR variant				-			-
rs547772465	80411518	21:32631686	21:32631686	A	G/A	A	0	SNP	dbSNP	Frequency~1000Genomes~ExAC		3 prime UTR variant				-			-
rs766434591	132128720	21:32631696	21:32631696	G	A/G	-		SNP	dbSNP	Frequency~ExAC		3 prime UTR variant				-			-
rs371381727	53806070	21:32631697	21:32631697	C	T/C	-		SNP	dbSNP	Frequency~ESP~ExAC		3 prime UTR variant				-			-
rs759692814	125381703	21:32631700	21:32631700	A	C/A	-		SNP	dbSNP	Frequency~ExAC		3 prime UTR variant				-			-
rs767369716	133064515	21:32631706	21:32631706	G	C/G	-		SNP	dbSNP	Frequency~ExAC		3 prime UTR variant				-			-
rs752478437	118161714	21:32631708	21:32631708	C	T/C	-		SNP	dbSNP	Frequency~ExAC		3 prime UTR variant				-			-
rs756090874	121776888	21:32631730	21:32631730	C	T/C	-		SNP	dbSNP	Frequency~ExAC		3 prime UTR variant				-			-
rs879088012	152870216	21:32631748	21:32631748	A	G/A	-		SNP	dbSNP			3 prime UTR variant				-			-
rs374594692	56618301	21:32631750	21:32631750	A	C/A	-		SNP	dbSNP	Frequency~ESP		3 prime UTR variant				-			-
rs763905079	129597172	21:32631751	21:32631751	C	A/C	-		SNP	dbSNP	Frequency~ExAC		3 prime UTR variant				-			-
rs570298309	102867474	21:32631764	21:32631764	A	G/A	A	0.001	SNP	dbSNP	Frequency~1000Genomes~ExAC		3 prime UTR variant				-			-
rs756737216	122423769	21:32631784	21:32631784	A	G/A/T	-		SNP	dbSNP	Frequency~ExAC		3 prime UTR variant				-			-
rs756737216	122423769	21:32631784	21:32631784	T	G/A/T	-		SNP	dbSNP	Frequency~ExAC		3 prime UTR variant				-			-
rs745519601	111197425	21:32631795	21:32631795	C	T/C	-		SNP	dbSNP	Frequency~ExAC		3 prime UTR variant				-			-
rs758118019	123805665	21:32631796	21:32631796	C	T/C	-		SNP	dbSNP	Frequency~ExAC		3 prime UTR variant				-			-
rs115648918	22565245	21:32631801	21:32631801	T	C/T	T	0.002	SNP	dbSNP	Frequency~1000Genomes~ESP~ExAC		Splice region variant~3 prime UTR variant				-			-

## Sheet: SH3KBP1 UTR variants
Variant ID	vf	Location	Chr: bp	vf_allele	Alleles	gmaf_allele	Global MAF	Class	Source	Evidence	Clin. Sig.	Conseq. Type	AA	AA coord	sift_sort	sift_class	SIFT	polyphen_sort	polyphen_class	PolyPhen
rs35362947	10225589	X:19534070	X: between 19534070 & 19534071	T	-/T	-		insertion	dbSNP			3 prime UTR variant				-			-
rs769650738	135347224	X:19534097	X:19534097	C	T/C	-		SNP	dbSNP			3 prime UTR variant				-			-
rs755872360	121558207	X:19534160	X:19534160	T	C/T	T	0	SNP	dbSNP	Frequency~1000Genomes		3 prime UTR variant				-			-
rs776515110	142216821	X:19534192	X:19534192	C	T/C	-		SNP	dbSNP			3 prime UTR variant				-			-
rs777712621	143415276	X:19534193	X:19534193	A	G/A	A	0	SNP	dbSNP	Frequency~1000Genomes		3 prime UTR variant				-			-
rs189460900	44056394	X:19534208	X:19534208	A	G/A	-		SNP	dbSNP	Frequency~1000Genomes		3 prime UTR variant				-			-
rs868782725	152451472	X:19534213	X:19534213	C	G/C	-		SNP	dbSNP			3 prime UTR variant				-			-
rs749211351	114892151	X:19534217	X:19534217	C	A/C	C	0	SNP	dbSNP	Frequency~1000Genomes		3 prime UTR variant				-			-
rs770448355	136145461	X:19534219	X:19534219	C	T/C	C	0.001	SNP	dbSNP	Frequency~1000Genomes		3 prime UTR variant				-			-
rs778448080	144151299	X:19534351	X:19534351	T	G/T	T	0	SNP	dbSNP	Frequency~1000Genomes		3 prime UTR variant				-			-
rs879144445	152925159	X:19534364	X:19534364	G	T/G	-		SNP	dbSNP			3 prime UTR variant				-			-
rs745509512	111187323	X:19534396	X:19534396	A	G/A	A	0	SNP	dbSNP	Frequency~1000Genomes		3 prime UTR variant				-			-
rs771782128	137480279	X:19534404	X:19534404	T	C/T	T	0.001	SNP	dbSNP	Frequency~1000Genomes		3 prime UTR variant				-			-
rs180969967	35576847	X:19534405	X:19534405	A	G/A	A	0.001	SNP	dbSNP	Frequency~1000Genomes		3 prime UTR variant				-			-
rs761044532	126734479	X:19534420	X:19534420	T	C/T	T	0	SNP	dbSNP	Frequency~1000Genomes		3 prime UTR variant				-			-
rs768925139	134621054	X:19534459	X:19534459	A	T/A	A	0	SNP	dbSNP	Frequency~1000Genomes		3 prime UTR variant				-			-
rs368683863	51440717	X:19534507	X:19534507	G	A/G	-		SNP	dbSNP			3 prime UTR variant				-			-
rs772019732	137718042	X:19534575	X:19534575	G	A/G	-		SNP	dbSNP			3 prime UTR variant				-			-
rs775821458	141522635	X:19534580	X:19534580	C	T/C	-		SNP	dbSNP			3 prime UTR variant				-			-
rs777157272	142859484	X:19534696	X:19534696	A	G/A	A	0	SNP	dbSNP	Frequency~1000Genomes		3 prime UTR variant				-			-
rs867856503	151522916	X:19534739	X:19534739	A	C/A	-		SNP	dbSNP			3 prime UTR variant				-			-
rs762275542	127966418	X:19534783	X:19534783	A	G/A	A	0.001	SNP	dbSNP	Frequency~1000Genomes		3 prime UTR variant				-			-
rs765394703	131087993	X:19534829	X:19534829	C	A/C	C	0	SNP	dbSNP	Frequency~1000Genomes		3 prime UTR variant				-			-
rs750595807	116277628	X:19534934	X:19534934	C	G/C	C	0	SNP	dbSNP	Frequency~1000Genomes		3 prime UTR variant				-			-
rs760938942	126628802	X:19534988	X:19534988	C	T/C	-		SNP	dbSNP			3 prime UTR variant				-			-
rs185903038	40503317	X:19535007	X:19535007	G	A/G	G	0	SNP	dbSNP	Frequency~1000Genomes		3 prime UTR variant				-			-
rs192424738	47016201	X:19535042	X:19535042	T	C/T	T	0.001	SNP	dbSNP	Frequency~1000Genomes		3 prime UTR variant				-			-
rs751749258	117432005	X:19535045	X:19535045	T	C/T	T	0	SNP	dbSNP	Frequency~1000Genomes		3 prime UTR variant				-			-
rs777077045	142779157	X:19535098	X:19535098	A	G/A	-		SNP	dbSNP			3 prime UTR variant				-			-
rs755895016	121580879	X:19535127	X:19535127	-	A/-	-	0.001	deletion	dbSNP	Frequency~1000Genomes		3 prime UTR variant				-			-
rs777466449	143168890	X:19535195	X:19535195	A	G/A	A	0.001	SNP	dbSNP	Frequency~1000Genomes		3 prime UTR variant				-			-
rs550519518	83150029	X:19535196	X:19535196	A	C/A	-		SNP	dbSNP			3 prime UTR variant				-			-
rs762415271	128106233	X:19535200	X:19535200	A	C/A	-		SNP	dbSNP			3 prime UTR variant				-			-
rs868273389	151940919	X:19535250	X:19535250	T	C/T	-		SNP	dbSNP			3 prime UTR variant				-			-
rs568500113	101075074	X:19535297	X:19535297	A	G/A	-		SNP	dbSNP			3 prime UTR variant				-			-
rs753795205	119479471	X:19535315	X:19535315	A	G/A	A	0.001	SNP	dbSNP	Frequency~1000Genomes		3 prime UTR variant				-			-
rs765840537	131534145	X:19535350	X:19535350	G	A/G	-		SNP	dbSNP			3 prime UTR variant				-			-
rs183233446	37837275	X:19535352	X:19535352	T	C/T	T	0	SNP	dbSNP	Frequency~1000Genomes		3 prime UTR variant				-			-
rs370981395	53455657	X:19535364	X:19535364	T	C/T	T	0.006	SNP	dbSNP	Frequency~1000Genomes		3 prime UTR variant				-			-
rs770020846	135717607	X:19535365	X:19535365-19535370	-	GGGTAA/-	-		deletion	dbSNP			3 prime UTR variant				-			-
rs745318194	110995852	X:19535365	X:19535365	A	G/A	A	0	SNP	dbSNP	Frequency~1000Genomes		3 prime UTR variant				-			-
rs771585968	137283970	X:19535371	X:19535371	T	C/T	T	0	SNP	dbSNP	Frequency~1000Genomes		3 prime UTR variant				-			-
rs151186221	35150060	X:19535435	X:19535435	C	T/C	C	0	SNP	dbSNP	Frequency~1000Genomes		3 prime UTR variant				-			-
rs746672761	112351534	X:19535455	X:19535455	C	T/C	C	0	SNP	dbSNP	Frequency~1000Genomes		3 prime UTR variant				-			-
rs186032128	40632229	X:19535462	X:19535462	T	C/T	T	0	SNP	dbSNP	Frequency~1000Genomes		3 prime UTR variant				-			-
rs200486212	48799591	X:19535465	X:19535465	A	G/A	-		SNP	dbSNP			3 prime UTR variant				-			-
rs776917417	142619410	X:19535493	X:19535493	C	G/C	C	0	SNP	dbSNP	Frequency~1000Genomes		3 prime UTR variant				-			-
rs750883155	116565202	X:19535644	X:19535644	C	G/C	-		SNP	dbSNP			3 prime UTR variant				-			-
rs762577103	128268202	X:19535686	X:19535686	C	T/C	-		SNP	dbSNP			3 prime UTR variant				-			-
rs748682792	114363152	X:19535692	X: between 19535692 & 19535693	T	-/T	T	0	insertion	dbSNP	Frequency~1000Genomes		3 prime UTR variant				-			-
rs773866062	139565772	X:19535705	X:19535705	T	A/T	T	0.005	SNP	dbSNP	Frequency~1000Genomes		3 prime UTR variant				-			-
rs7473315	4454640	X:19535766	X:19535766	T	A/T	-		SNP	dbSNP			3 prime UTR variant				-			-
rs765779632	131473199	X:19535797	X:19535797	T	G/T	-		SNP	dbSNP			3 prime UTR variant				-			-
rs751246683	116929003	X:19535828	X:19535828	A	G/A	-		SNP	dbSNP			3 prime UTR variant				-			-
rs763074922	128766422	X:19535830	X:19535830	T	C/T	T	0	SNP	dbSNP	Frequency~1000Genomes		3 prime UTR variant				-			-
rs7886229	4838850	X:19535859	X:19535859	A	G/A	A	0.002	SNP	dbSNP	Frequency~HapMap~1000Genomes		3 prime UTR variant				-			-
rs774598631	140298874	X:19535900	X:19535900	G	A/G	G	0.002	SNP	dbSNP	Frequency~1000Genomes		3 prime UTR variant				-			-
rs374364095	56416703	X:19535902	X:19535902	C	T/C	-		SNP	dbSNP			3 prime UTR variant				-			-
rs190530655	45124792	X:19535920	X:19535920	A	C/A	A	0.002	SNP	dbSNP	Frequency~1000Genomes		3 prime UTR variant				-			-
rs754579082	120263937	X:19535933	X:19535933	G	C/G	-		SNP	dbSNP			3 prime UTR variant				-			-
rs780967440	146672568	X:19535939	X:19535939	A	G/A	-		SNP	dbSNP			3 prime UTR variant				-			-
rs368428354	51216293	X:19535941	X:19535941	A	G/A	A	0.002	SNP	dbSNP	Frequency~1000Genomes		3 prime UTR variant				-			-
rs752553630	118236947	X:19535975	X:19535975	T	C/T	-		SNP	dbSNP			3 prime UTR variant				-			-
rs755886103	121571955	X:19536042	X:19536042	G	A/G	-		SNP	dbSNP			3 prime UTR variant				-			-
rs777812376	143515104	X:19536121	X:19536121	C	T/C	-		SNP	dbSNP			3 prime UTR variant				-			-
rs753645590	119329749	X:19536151	X:19536151	T	A/T	T	0	SNP	dbSNP	Frequency~1000Genomes		3 prime UTR variant				-			-
rs16981209	8529126	X:19536177	X:19536177	G	T/G	G	0.039	SNP	dbSNP	Frequency~HapMap~1000Genomes		3 prime UTR variant				-			-
rs765102958	130796038	X:19536197	X:19536197	A	G/A	A	0	SNP	dbSNP	Frequency~1000Genomes		3 prime UTR variant				-			-
rs750384647	116066326	X:19536231	X:19536231	A	C/A	A	0.002	SNP	dbSNP	Frequency~1000Genomes		3 prime UTR variant				-			-
rs751481719	117164222	X:19536293	X:19536293	C	T/C	-		SNP	dbSNP			3 prime UTR variant				-			-
rs374300546	56361093	X:19536368	X:19536368	G	T/G	-		SNP	dbSNP	Frequency~ESP		3 prime UTR variant				-			-
rs774269207	139969220	X:19536374	X:19536374	G	T/G	-		SNP	dbSNP	Frequency~ExAC		3 prime UTR variant				-			-
rs745998555	111676740	X:19536375	X:19536375	T	C/T	-		SNP	dbSNP	Frequency~ExAC		3 prime UTR variant				-			-
rs376144837	57972913	X:19536376	X:19536376	A	G/A	-		SNP	dbSNP	Frequency~ExAC		3 prime UTR variant				-			-
rs757864168	123551599	X:19536391	X:19536391	T	A/T	T	0	SNP	dbSNP	Frequency~1000Genomes~ExAC		3 prime UTR variant				-			-
rs368181893	51000192	X:19536397	X:19536397	G	A/G	-		SNP	dbSNP	Frequency~ESP		3 prime UTR variant				-			-
rs761270715	126960831	X:19536402	X:19536402	G	T/G	-		SNP	dbSNP	Frequency~ExAC		3 prime UTR variant				-			-
rs764517918	130210555	X:19536408	X:19536408	T	A/T	-		SNP	dbSNP	Frequency~ExAC		3 prime UTR variant				-			-
rs370509243	53041722	X:19536412	X:19536412	G	A/G	-		SNP	dbSNP	Frequency~ESP~ExAC		3 prime UTR variant				-			-
rs193093298	47683908	X:19887465	X:19887465	G	C/G	-		SNP	dbSNP	Frequency~1000Genomes		5 prime UTR variant				-			-
rs751265205	116947532	X:19887496	X:19887496-19887504	-	GCTGCTGCC/-	-	0	deletion	dbSNP	Frequency~1000Genomes		5 prime UTR variant				-			-
rs754590937	120275795	X:19887501	X:19887501	G	T/G	G	0.001	SNP	dbSNP	Frequency~1000Genomes		5 prime UTR variant				-			-
