# Supplementary material for: Computational analysis of functional SNPs in Alzheimer’s disease-associated endocytosis genes
Source: PeerJ. 2019 Sep 30;7:e7667. doi: 10.7717/peerj.7667 (PMC6776068; doi:10.7717/peerj.7667)
Supplement: Data S2 — The information of PICALM, SYNJ1 and SH3KBP1 splice site variants were retrieved from Ensembl genome database. [file peerj-07-7667-s017.xlsx]

## Sheet: PICALM splice site variants
Variant ID	vf	Location	Chr: bp	vf_allele	Alleles	gmaf_allele	Global MAF	Class	Source	Evidence	Clin. Sig.	Conseq. Type	AA	AA coord	sift_sort	sift_class	SIFT	polyphen_sort	polyphen_class	PolyPhen
rs781335405	147040811	11:85959058	11:85959058	C	T/C	-		SNP	dbSNP	Frequency~ExAC		Missense variant~Splice region variant	I/M	649	971	tolerated	0.97	1	benign	0
rs769572334	135268773	11:85959065	11:85959065	-	A/-	-		deletion	dbSNP	Frequency		Splice region variant~Intron variant				-			-
rs773309179	139008478	11:85959064	11: between 85959064 & 85959065	A	-/A	-		insertion	dbSNP	Frequency~ESP		Splice region variant~Intron variant				-			-
rs201403951	49634941	11:85974819	11:85974819	C	A/C	-		SNP	dbSNP	Frequency~ESP		Splice region variant~Intron variant				-			-
rs768239913	133935366	11:85976624	11:85976624	G	A/G	-		SNP	dbSNP	Frequency~ExAC		Missense variant~Splice region variant	I/T	613	11	deleterious	0.01	22	benign	0.021
rs563197514	95788928	11:85976688	11:85976688	G	A/G	-		SNP	dbSNP			Splice region variant~Intron variant				-			-
rs767498454	133193368	11:85976689	11:85976689	C	T/C	-		SNP	dbSNP	Frequency~ExAC		Splice region variant~Intron variant				-			-
rs377101068	58808408	11:85981131	11:85981131	C	T/C	C	0	SNP	dbSNP	Frequency~1000Genomes~ESP~ExAC		Missense variant~Splice region variant	M/V	593	341	tolerated	0.34	20	benign	0.019
rs769741044	135437590	11:85981236	11:85981236	C	T/C	-		SNP	dbSNP	Frequency~ExAC		Splice region variant~Intron variant				-			-
rs781144984	146850229	11:85981745	11:85981745	C	T/C	-		SNP	dbSNP	Frequency~ExAC		Missense variant~Splice region variant	N/S	560	401	tolerated	0.4	377	benign	0.376
rs750029324	115710732	11:85981773	11:85981773	T	G/T	-		SNP	dbSNP			Missense variant~Splice region variant	L/I	551	1	deleterious	0	991	probably damaging	0.99
rs765675771	131369270	11:85981864	11:85981864	T	C/T	-		SNP	dbSNP	Frequency~ExAC		Splice region variant~Intron variant				-			-
rs775999130	141700430	11:85981865	11:85981865	C	T/C	-		SNP	dbSNP	Frequency~ExAC		Splice region variant~Intron variant				-			-
rs763338957	129030631	11:85981869	11:85981869	C	T/C	-		SNP	dbSNP	Frequency~ExAC		Splice region variant~Intron variant				-			-
rs371001564	53473281	11:85981873	11:85981873	A	G/A	-		SNP	dbSNP	Frequency~ESP~ExAC		Splice region variant~Synonymous variant	G	549		-			-
rs776160429	141861881	11:85982003	11:85982003	G	C/G	-		SNP	dbSNP	Frequency~ExAC		Missense variant~Splice region variant	G/A	506	611	tolerated	0.61	1	benign	0
rs763345570	129037250	11:85982007	11:85982007	G	A/G	-		SNP	dbSNP	Frequency~ExAC		Splice region variant~Intron variant				-			-
rs745449661	111127419	11:85983858	11:85983858	C	T/C	-		SNP	dbSNP	Frequency~ExAC		Splice region variant~Intron variant				-			-
rs780901532	146606642	11:85983973	11:85983973	G	C/G	-		SNP	dbSNP	Frequency~ExAC		Missense variant~Splice region variant	G/A	470	181	tolerated	0.18	346	benign	0.345
rs372076701	54414500	11:85983977	11:85983977	G	A/G	-		SNP	dbSNP	Frequency~ESP		Splice region variant~Intron variant				-			-
rs189300607	43896305	11:85983980	11:85983980	G	A/G	G	0	SNP	dbSNP	Frequency~1000Genomes~ESP~ExAC		Splice region variant~Intron variant				-			-
rs753997090	119681507	11:85990357	11:85990357-85990398	-	GGAATGGCATCATCAACAGCATCTACAGTAGCAGAGAAAGGA/-	-		deletion	dbSNP	Frequency~ExAC		Inframe deletion~Splice region variant	DPFSATVDAVDDAIP/E	420		-			-
rs768754569	134450342	11:85990402	11:85990402	T	G/T	-		SNP	dbSNP	Frequency~ExAC		Splice region variant~Intron variant				-			-
rs774449918	140150063	11:85990404	11:85990404	C	G/C	-		SNP	dbSNP	Frequency~ExAC		Splice region variant~Intron variant				-			-
rs761712596	127403030	11:85990406	11:85990406	G	A/G	-		SNP	dbSNP	Frequency~ExAC		Splice region variant~Intron variant				-			-
rs771958505	137656781	11:85990407	11:85990407	A	G/A	-		SNP	dbSNP	Frequency~ExAC		Splice region variant~Intron variant				-			-
rs369285269	51968557	11:85996818	11:85996818	G	A/G	-		SNP	dbSNP	Frequency~ESP~ExAC		Splice region variant~Intron variant				-			-
rs768911874	134607780	11:85996819	11:85996819	C	T/C	-		SNP	dbSNP	Frequency~ExAC		Splice region variant~Intron variant				-			-
rs778947099	144650730	11:85996820	11:85996820	A	G/A	-		SNP	dbSNP	Frequency~ExAC		Splice region variant~Intron variant				-			-
rs373199194	55397612	11:85996932	11:85996932	T	A/T	-		SNP	dbSNP	Frequency~ESP~ExAC		Splice region variant~Intron variant				-			-
rs753216283	118900084	11:85996933	11:85996933	A	G/A	-		SNP	dbSNP	Frequency~ExAC		Splice region variant~Intron variant				-			-
rs527390423	60092327	11:85996936	11:85996936	T	A/T	T	0.002	SNP	dbSNP	Frequency~1000Genomes~ExAC		Splice region variant~Intron variant				-			-
rs549088547	81723406	11:85996937	11:85996937	A	G/A	A	0.002	SNP	dbSNP	Frequency~1000Genomes~ExAC		Splice region variant~Intron variant				-			-
rs762163734	127854504	11:86000785	11:86000785	G	A/G	-		SNP	dbSNP	Frequency~ExAC		Splice region variant~Intron variant				-			-
rs200581450	48886338	11:86000787	11:86000787	A	G/A	A	0	SNP	dbSNP	Frequency~1000Genomes~ESP~ExAC		Splice region variant~Intron variant				-			-
rs778507954	144211224	11:86001166	11:86001166	-	A/-	-		deletion	dbSNP	Frequency~ExAC		Splice region variant~Intron variant				-			-
rs767077090	132771685	11:86003454	11:86003454	A	G/A	-		SNP	dbSNP	Frequency~ExAC		Splice region variant~Intron variant				-			-
rs753467536	119151537	11:86007536	11:86007536	G	A/G	-		SNP	dbSNP	Frequency~ExAC		Splice region variant~Intron variant				-			-
rs771951801	137650071	11:86007581	11:86007581	-	T/-	-		deletion	dbSNP	Frequency~ExAC		Frameshift variant~Splice region variant	Q/X	256		-			-
rs376810960	58554659	11:86007586	11:86007586	A	G/A	-		SNP	dbSNP	Frequency~ESP~ExAC		Splice region variant~Intron variant				-			-
rs202001461	50177641	11:86011023	11:86011023	G	A/G	G	0	SNP	dbSNP	Frequency~1000Genomes~ExAC		Splice region variant~Intron variant				-			-
rs773738760	139438367	11:86012282	11:86012282	A	C/A	-		SNP	dbSNP	Frequency~ExAC		Missense variant~Splice region variant	L/F	219	21	deleterious	0.02	995	probably damaging	0.994
rs368682557	51439573	11:86012397	11:86012397	A	G/A	-		SNP	dbSNP	Frequency~ESP~ExAC		Splice region variant~Intron variant				-			-
rs746992766	112671798	11:86012398	11: between 86012398 & 86012399	A	-/A	-		insertion	dbSNP	Frequency~ESP~ExAC		Splice region variant~Intron variant				-			-
rs773661590	139361122	11:86014848	11:86014848-86014863	-	AAATTACAAAAGCATA/-	-		deletion	dbSNP	Frequency		Splice region variant~Intron variant				-			-
rs763386969	129078700	11:86014862	11:86014862	-	T/-	-		deletion	dbSNP	Frequency~ExAC		Splice region variant~Intron variant				-			-
rs759967484	125656597	11:86014863	11:86014863	C	A/C	-		SNP	dbSNP	Frequency~ExAC		Splice region variant~Intron variant				-			-
rs377463080	59124457	11:86014961	11:86014961	C	G/C	-		SNP	dbSNP	Frequency~ESP~ExAC		Missense variant~Splice region variant	A/G	152	91	tolerated	0.09	8	benign	0.007
rs779752380	145456664	11:86014963	11:86014963	G	C/G	-		SNP	dbSNP	Frequency~ExAC		Splice region variant~Synonymous variant	G	151		-			-
rs202168245	50329064	11:86014968	11:86014968	A	T/A	-		SNP	dbSNP	Frequency		Splice region variant~Intron variant				-			-
rs370639915	53156176	11:86014970	11:86014970	C	T/C	-		SNP	dbSNP	Frequency~ESP~ExAC		Splice region variant~Intron variant				-			-
rs754683140	120368079	11:86014971	11:86014971	A	G/A	-		SNP	dbSNP	Frequency~ExAC		Splice region variant~Intron variant				-			-
rs762002253	127692920	11:86022367	11:86022367	G	C/G	-		SNP	dbSNP	Frequency~ExAC		Missense variant~Splice region variant	G/A	151	11	deleterious	0.01	548	possibly damaging	0.547
rs767314293	133009038	11:86022369	11:86022369	C	T/C	-		SNP	dbSNP	Frequency~ExAC		Splice region variant~Synonymous variant	R	150		-			-
rs775830584	141531768	11:86022468	11:86022468	C	T/C	-		SNP	dbSNP			Splice region variant~Synonymous variant	G	117		-			-
rs746375569	112054077	11:86022473	11:86022473	A	T/A	-		SNP	dbSNP	Frequency		Splice region variant~Intron variant				-			-
rs756823045	122509669	11:86022473	11: between 86022473 & 86022474	A	-/A	-		insertion	dbSNP	Frequency		Splice region variant~Intron variant				-			-
rs778562552	144265868	11:86022476	11:86022476-86022481	-	AAAAAC/-	-		deletion	dbSNP	Frequency		Splice region variant~Intron variant				-			-
rs745573027	111250896	11:86022476	11:86022476-86022487	-	AAAAACAAAAAC/-	-		deletion	dbSNP	Frequency		Splice region variant~Intron variant				-			-
rs748365859	114045992	11:86026370	11:86026370	A	G/A	-		SNP	dbSNP	Frequency~ExAC		Splice region variant~Intron variant				-			-
rs756773030	122459611	11:86026371	11: between 86026371 & 86026372	A	-/A	-		insertion	dbSNP	Frequency		Splice region variant~Intron variant				-			-
rs753241513	118925332	11:86026372	11:86026372	-	A/-	-		deletion	dbSNP	Frequency		Splice region variant~Intron variant				-			-
rs772248561	137947095	11:86026372	11:86026372	G	A/G	-		SNP	dbSNP	Frequency~ExAC		Splice region variant~Intron variant				-			-
rs750059325	115740761	11:86031461	11:86031461-86031463	-	CTG/-	-		deletion	dbSNP	Frequency~ESP~ExAC		Splice region variant~Intron variant				-			-
rs758054404	123741985	11:86031618	11: between 86031618 & 86031619	A	-/A	-		insertion	dbSNP	Frequency~ExAC		Splice region variant~Intron variant				-			-

## Sheet: SYNJ1 splice site variants
Variant ID	vf	Location	Chr: bp	vf_allele	Alleles	gmaf_allele	Global MAF	Class	Source	Evidence	Clin. Sig.	Conseq. Type	AA	AA coord	sift_sort	sift_class	SIFT	polyphen_sort	polyphen_class	PolyPhen
rs115648918	22565245	21:32631801	21:32631801	T	C/T	T	0.002	SNP	dbSNP	Frequency~1000Genomes~ESP~ExAC		Splice region variant~3 prime UTR variant				-			-
rs749937654	115618992	21:32634889	21:32634889	A	G/A	-		SNP	dbSNP	Frequency~ExAC		Splice region variant~Intron variant				-			-
rs758173047	123860737	21:32634891	21:32634891	C	G/C	-		SNP	dbSNP	Frequency~ExAC		Splice region variant~Intron variant				-			-
rs61750220	12442780	21:32638903	21:32638903	A	C/A	A	0.014	SNP	dbSNP	Frequency~1000Genomes~ESP~ExAC		Splice region variant~Intron variant				-			-
rs373831795	55951225	21:32638905	21:32638905	A	T/A	-		SNP	dbSNP			Splice region variant~Intron variant				-			-
rs780568261	146273144	21:32638909	21:32638909	C	T/C	-		SNP	dbSNP	Frequency~ExAC		Missense variant~Splice region variant	Q/R	1344	41	deleterious - low confidence	0.04	933	probably damaging	0.932
rs780768947	146473955	21:32639128	21:32639128	-	A/-	-		deletion	dbSNP	Frequency~ExAC		Splice region variant~Intron variant				-			-
rs764207431	129899791	21:32639777	21:32639777	T	C/T	-		SNP	dbSNP	Frequency~ExAC		Splice region variant~Synonymous variant	T	1236		-			-
rs145937537	30784152	21:32639778	21:32639778	A	G/A	A	0.001	SNP	dbSNP	Frequency~1000Genomes~ESP~ExAC		Missense variant~Splice region variant	T/M	1236	101	tolerated - low confidence	0.1	8	benign	0.007
rs757413130	123100158	21:32639782	21:32639782	T	A/T	-		SNP	dbSNP	Frequency~ExAC		Splice region variant~Intron variant				-			-
rs61752550	12444670	21:32641897	21:32641897	A	G/A/C	A	0	SNP	dbSNP	Frequency~1000Genomes~ExAC		Missense variant~Splice region variant	P/L	1235	1	deleterious - low confidence	0	751	possibly damaging	0.75
rs61752550	12444670	21:32641897	21:32641897	C	G/A/C	A	0	SNP	dbSNP	Frequency~1000Genomes~ExAC		Missense variant~Splice region variant	P/R	1235	11	deleterious - low confidence	0.01	56	benign	0.055
rs748695499	114375876	21:32641970	21: between 32641970 & 32641971	A	-/A	-		insertion	dbSNP	Frequency~ExAC		Splice region variant~Intron variant				-			-
rs2833929	2157846	21:32641973	21:32641973	A	C/A	A	0.291	SNP	dbSNP	Frequency~HapMap~1000Genomes~ESP~ExAC		Splice region variant~Intron variant				-			-
rs775339085	141039914	21:32643455	21:32643455	C	T/C	-		SNP	dbSNP	Frequency~ExAC		Missense variant~Splice region variant	I/V	1184	591	tolerated - low confidence	0.59	1	benign	0
rs142964720	28303291	21:32643457	21:32643457	T	C/T	T	0	SNP	dbSNP	Frequency~1000Genomes~ESP~ExAC		Missense variant~Splice region variant	G/D	1183	201	tolerated - low confidence	0.2	999	probably damaging	0.998
rs764059294	129751514	21:32643461	21:32643461	C	T/C	-		SNP	dbSNP	Frequency~ExAC		Splice region variant~Intron variant				-			-
rs753676431	119360621	21:32643464	21:32643464	G	A/G	-		SNP	dbSNP	Frequency~ExAC		Splice region variant~Intron variant				-			-
rs369584002	52230620	21:32643465	21:32643465	T	G/T	-		SNP	dbSNP	Frequency~ESP~ExAC		Splice region variant~Intron variant				-			-
rs776721216	142423066	21:32645011	21:32645011	C	T/C	-		SNP	dbSNP	Frequency~ExAC		Splice region variant~Intron variant				-			-
rs533064963	65749224	21:32645014	21:32645014	A	T/A	A	0	SNP	dbSNP	Frequency~1000Genomes~ExAC		Splice region variant~Intron variant				-			-
rs779010105	144713792	21:32645638	21:32645638	A	G/A	-		SNP	dbSNP	Frequency~ExAC		Splice region variant~Intron variant				-			-
rs745914222	111592330	21:32645640	21:32645640	G	T/G	-		SNP	dbSNP	Frequency~ExAC		Splice region variant~Intron variant				-			-
rs567223330	99802269	21:32645795	21:32645795	G	A/G	G	0	SNP	dbSNP	Frequency~1000Genomes~ExAC		Splice region variant~Intron variant				-			-
rs749302755	114983629	21:32646393	21:32646393	C	T/C	-		SNP	dbSNP	Frequency~ExAC		Missense variant~Splice region variant	S/G	1122	631	tolerated	0.63	1	benign	0
rs879885769	153661392	21:32646607	21:32646607	A	G/A	-		SNP	dbSNP			Splice region variant~Intron variant				-			-
rs747768708	113448363	21:32650179	21:32650179	T	C/T	-		SNP	dbSNP	Frequency~ExAC		Splice region variant~Intron variant				-			-
rs755765674	121451444	21:32650346	21:32650346	C	A/C	-		SNP	dbSNP	Frequency~ExAC		Missense variant~Splice region variant	L/V	998	1001	tolerated	1	10	benign	0.009
rs376206541	58026756	21:32650351	21:32650351	T	C/T	-		SNP	dbSNP	Frequency~ESP~ExAC		Splice region variant~Intron variant				-			-
rs183558612	38162025	21:32650352	21:32650352	A	G/A	A	0	SNP	dbSNP	Frequency~1000Genomes~ExAC		Splice region variant~Intron variant				-			-
rs368204504	51019933	21:32653282	21:32653282	T	C/T	-		SNP	dbSNP	Frequency~ESP~ExAC		Splice region variant~Intron variant				-			-
rs371765751	54142346	21:32653283	21:32653283	T	C/T	T	0	SNP	dbSNP	Frequency~1000Genomes~ESP~ExAC		Splice region variant~Intron variant				-			-
rs748290648	113970744	21:32653364	21:32653364	G	A/G	-		SNP	dbSNP	Frequency~ExAC		Missense variant~Splice region variant	F/S	972	1	deleterious	0	969	probably damaging	0.968
rs780616248	146321176	21:32656680	21:32656680	G	A/G	-		SNP	dbSNP	Frequency~ExAC		Splice region variant~Intron variant				-			-
rs751924081	117606967	21:32656681	21:32656681	C	T/C	-		SNP	dbSNP	Frequency~ExAC		Splice region variant~Intron variant				-			-
rs778394516	144097676	21:32656687	21:32656687-32656691	-	CTTAT/-	-		deletion	dbSNP	Frequency~ExAC		Frameshift variant~Splice region variant	IR/X	970		-			-
rs747135111	112814239	21:32656689	21:32656689-32656694	-	TATAAG/-	-		deletion	dbSNP	Frequency~ExAC		Inframe deletion~Splice region variant	LI/-	969		-			-
rs775139004	140839647	21:32656907	21:32656907	T	A/T	-		SNP	dbSNP	Frequency~ExAC		Splice region variant~Intron variant				-			-
rs756427630	122113923	21:32656997	21:32656997	G	T/G	-		SNP	dbSNP	Frequency		Splice region variant~Intron variant				-			-
rs746113696	111791972	21:32656997	21: between 32656997 & 32656998	TA	-/TA	-		insertion	dbSNP	Frequency		Splice region variant~Intron variant				-			-
rs761037771	126727715	21:32657124	21:32657124	T	C/T	-		SNP	dbSNP	Frequency~ExAC		Splice region variant~Intron variant				-			-
rs538934316	71600583	21:32657712	21:32657712	T	C/T	T	0	SNP	dbSNP	Frequency~1000Genomes~ExAC		Splice region variant~Intron variant				-			-
rs145411448	30345208	21:32657870	21:32657870	G	A/G	-		SNP	dbSNP	Frequency~ESP		Splice region variant~Synonymous variant	V	808		-			-
rs767488191	133183092	21:32657875	21:32657875	-	A/-	-		deletion	dbSNP	Frequency~ExAC		Splice region variant~Intron variant				-			-
rs200612458	48914558	21:32664915	21:32664915	C	G/C	-		SNP	dbSNP	Frequency~ExAC		Missense variant~Splice region variant	Q/E	807	71	tolerated	0.07	31	benign	0.03
rs759701632	125390529	21:32665079	21:32665079	T	C/T	-		SNP	dbSNP	Frequency~ExAC		Splice region variant~Intron variant				-			-
rs774453854	140154001	21:32665935	21:32665935	A	G/A	-		SNP	dbSNP			Splice region variant~Intron variant				-			-
rs746368700	112047197	21:32665944	21:32665944	T	A/T	-		SNP	dbSNP	Frequency~ExAC		Missense variant~Splice region variant	M/K	754	1	deleterious	0	350	benign	0.349
rs540251156	72913253	21:32665945	21:32665945	A	T/A/C	C	0	SNP	dbSNP	Frequency~1000Genomes~ExAC		Missense variant~Splice region variant	M/L	754	41	deleterious	0.04	349	benign	0.348
rs540251156	72913253	21:32665945	21:32665945	C	T/A/C	C	0	SNP	dbSNP	Frequency~1000Genomes~ExAC		Missense variant~Splice region variant	M/V	754	11	deleterious	0.01	724	possibly damaging	0.723
rs768565296	134260937	21:32666135	21:32666135	T	C/T	-		SNP	dbSNP	Frequency~ExAC		Splice region variant~Synonymous variant	R	690		-			-
rs758644105	124332177	21:32666430	21:32666430	T	G/T	-		SNP	dbSNP	Frequency~ExAC		Splice region variant~Intron variant				-			-
rs763863900	129555961	21:32666577	21:32666577	A	C/A	-		SNP	dbSNP	Frequency~ExAC		Splice region variant~Intron variant				-			-
rs775522171	141223137	21:32670282	21:32670282	A	G/A	-		SNP	dbSNP	Frequency~ExAC		Splice region variant~Intron variant				-			-
rs761358064	127048236	21:32670371	21:32670371	G	A/G	-		SNP	dbSNP	Frequency~ExAC		Splice region variant~Synonymous variant	D	615		-			-
rs775983474	141684767	21:32673340	21:32673340	A	C/A	-		SNP	dbSNP	Frequency~ExAC		Missense variant~Splice region variant	D/Y	615	1	deleterious	0	980	probably damaging	0.979
rs115989459	22806911	21:32673531	21:32673531	A	G/A	A	0.001	SNP	dbSNP	Frequency~1000Genomes~ExAC		Missense variant~Splice region variant	A/V	551	71	tolerated	0.07	28	benign	0.027
rs367718431	50593401	21:32676327	21:32676327	C	T/C/G	-		SNP	dbSNP	Frequency~ESP~ExAC		Splice region variant~Intron variant				-			-
rs367718431	50593401	21:32676327	21:32676327	G	T/C/G	-		SNP	dbSNP	Frequency~ESP~ExAC		Splice region variant~Intron variant				-			-
rs748110438	113790359	21:32676328	21:32676328	T	G/T	-		SNP	dbSNP	Frequency~ExAC		Splice region variant~Intron variant				-			-
rs533995497	66676937	21:32676359	21:32676359	C	T/C	C	0	SNP	dbSNP	Frequency~1000Genomes~ExAC		Splice region variant~Intron variant				-			-
rs777311008	143013349	21:32676363	21:32676363	C	T/C	-		SNP	dbSNP	Frequency~ExAC		Splice region variant~Intron variant				-			-
rs756697570	122384098	21:32678647	21:32678647	T	C/T	-		SNP	dbSNP	Frequency~ExAC		Missense variant~Splice region variant	R/H	542	441	tolerated	0.44	1	benign	0
rs553455718	86077101	21:32681489	21:32681489	A	G/A	A	0	SNP	dbSNP	Frequency~1000Genomes		Splice region variant~Intron variant				-			-
rs376825246	58567165	21:32681491	21:32681491	C	T/C	-		SNP	dbSNP	Frequency~ESP~ExAC		Splice region variant~Intron variant				-			-
rs844988	601086	21:32681651	21:32681651	A	T/A	A	0.109	SNP	dbSNP	Frequency~HapMap~1000Genomes~ESP~ExAC		Splice region variant~Intron variant				-			-
rs754273455	119958088	21:32684032	21:32684032	C	T/C/G	-		SNP	dbSNP	Frequency~ExAC		Splice region variant~Intron variant				-			-
rs754273455	119958088	21:32684032	21:32684032	G	T/C/G	-		SNP	dbSNP	Frequency~ExAC		Splice region variant~Intron variant				-			-
rs562245468	94839863	21:32684126	21:32684126	G	C/G/T	G	0	SNP	dbSNP	Frequency~1000Genomes~ExAC		Splice region variant~Intron variant				-			-
rs562245468	94839863	21:32684126	21:32684126	T	C/G/T	G	0	SNP	dbSNP	Frequency~1000Genomes~ExAC		Splice region variant~Intron variant				-			-
rs138882423	24889005	21:32684127	21:32684127	A	C/A	A	0.006	SNP	dbSNP	Frequency~1000Genomes~ESP~ExAC		Splice region variant~Intron variant				-			-
rs767288382	132983122	21:32685740	21:32685740	G	A/G	-		SNP	dbSNP	Frequency~ExAC		Splice region variant~Intron variant				-			-
rs752329632	118012778	21:32685741	21:32685741	A	G/A	-		SNP	dbSNP	Frequency~ExAC		Splice region variant~Intron variant				-			-
rs770809240	136506676	21:32685916	21:32685916-32685917	-	CT/-	-		deletion	dbSNP	Frequency~ExAC		Frameshift variant~Splice region variant	S/X	356		-			-
rs777999783	143702671	21:32686971	21:32686971	C	T/C	-		SNP	dbSNP	Frequency~ExAC		Splice region variant~Intron variant				-			-
rs764989740	130682735	21:32687081	21:32687081-32687084	-	AAGA/-	-		deletion	dbSNP	Frequency~ExAC		Splice region variant~Intron variant				-			-
rs751848732	117531539	21:32688300	21:32688300	C	T/C	-		SNP	dbSNP			Splice region variant~Intron variant				-			-
rs758443410	124131290	21:32688301	21:32688301	T	C/T	-		SNP	dbSNP	Frequency~ExAC		Splice region variant~Intron variant				-			-
rs565013600	97599479	21:32688306	21:32688306	T	C/T	T	0.001	SNP	dbSNP	Frequency~1000Genomes~ExAC		Missense variant~Splice region variant	R/K	323	61	tolerated	0.06	837	possibly damaging	0.836
rs751922511	117605390	21:32694217	21:32694217-32694220	-	CAAA/-	-		deletion	dbSNP	Frequency~ESP		Splice region variant~Intron variant				-			-
rs776803219	142505141	21:32694221	21:32694221	G	C/G	-		SNP	dbSNP	Frequency~ExAC		Splice region variant~Intron variant				-			-
rs757866952	123554378	21:32694317	21: between 32694317 & 32694318	A	-/A	-		insertion	dbSNP	Frequency		Splice region variant~Intron variant				-			-
rs781517304	147222837	21:32694318	21:32694318	-	A/-	-		deletion	dbSNP	Frequency		Splice region variant~Intron variant				-			-
rs752261171	117944280	21:32694319	21:32694319	G	A/G	-		SNP	dbSNP	Frequency~ExAC		Splice region variant~Intron variant				-			-
rs759191433	124879917	21:32695049	21:32695049	G	A/G	-		SNP	dbSNP	Frequency~ExAC		Splice region variant~Intron variant				-			-
rs187016397	41615205	21:32695050	21:32695050	C	T/C	C	0.004	SNP	dbSNP	Frequency~1000Genomes~ESP~ExAC		Splice region variant~Intron variant				-			-
rs748707134	114387512	21:32695289	21:32695289	A	G/A	-		SNP	dbSNP	Frequency~ExAC		Splice region variant~Intron variant				-			-
rs776484731	142186412	21:32699830	21:32699830	A	G/A	-		SNP	dbSNP	Frequency~ExAC		Splice region variant~Intron variant				-			-
rs769191151	134887288	21:32702051	21: between 32702051 & 32702052	A	-/A	-		insertion	dbSNP	Frequency		Splice region variant~Intron variant				-			-
rs775005777	140706327	21:32702052	21:32702052	-	A/-	-		deletion	dbSNP	Frequency		Splice region variant~Intron variant				-			-
rs778934357	144637980	21:32726765	21:32726765	A	G/A	-		SNP	dbSNP	Frequency~ExAC		Splice region variant~Intron variant				-			-
rs771283717	136981516	21:32726921	21:32726921	A	C/A	-		SNP	dbSNP	Frequency~ExAC		Splice region variant~Intron variant				-			-
rs779813770	145518095	21:32727943	21:32727943	A	C/A	-		SNP	dbSNP	Frequency~ExAC		Splice region variant~Intron variant				-			-

## Sheet: SH3KBP1 splice site variants
Variant ID	vf	Location	Chr: bp	vf_allele	Alleles	gmaf_allele	Global MAF	Class	Source	Evidence	Clin. Sig.	Conseq. Type	AA	AA coord	sift_sort	sift_class	SIFT	polyphen_sort	polyphen_class	PolyPhen
rs11248	10730	X:19536458	X:19536458	C	T/C	-		SNP	dbSNP	Frequency~ExAC		Missense variant~Splice region variant	M/V	653	431	tolerated	0.43	50	benign	0.049
rs763838645	129530696	X:19542196	X:19542196	-	G/-	-		deletion	dbSNP	Frequency~ExAC		Splice region variant~Intron variant				-			-
rs750853672	116535707	X:19542199	X:19542199	G	A/G	-		SNP	dbSNP	Frequency~ExAC		Splice region variant~Intron variant				-			-
rs748047037	113726903	X:19542201	X:19542201	A	G/A	-		SNP	dbSNP	Frequency~ExAC		Splice region variant~Intron variant				-			-
rs750777985	116459967	X:19545914	X:19545914	G	T/G	-		SNP	dbSNP	Frequency~ExAC		Splice region variant~Intron variant				-			-
rs61761898	12451314	X:19545924	X:19545924	C	G/C	C	0.002	SNP	dbSNP	Frequency~1000Genomes~ESP~ExAC		Missense variant~Splice region variant	Q/E	541	391	tolerated	0.39	295	benign	0.294
rs373724064	55856800	X:19546053	X:19546053	A	G/A	-		SNP	dbSNP	Frequency~ESP~ExAC		Splice region variant~Intron variant				-			-
rs267606416	50431911	X:19550081	X:19550081	G	A/G	-		SNP	dbSNP			Splice region variant~Synonymous variant	L	463		-			-
rs749448926	115129890	X:19569099	X:19569099	C	T/C	-		SNP	dbSNP	Frequency~ExAC		Splice region variant~Intron variant				-			-
rs771325046	137022884	X:19569105	X:19569105	G	A/G	-		SNP	dbSNP	Frequency~ExAC		Missense variant~Splice region variant	I/T	461	391	tolerated	0.39	469	possibly damaging	0.468
rs779805812	145510135	X:19569193	X:19569193	G	A/G	-		SNP	dbSNP	Frequency~ExAC		Splice region variant~Intron variant				-			-
rs773873603	139573317	X:19588807	X:19588807	C	A/C	-		SNP	dbSNP	Frequency~ExAC		Splice region variant~Intron variant				-			-
rs779151218	144855021	X:19592154	X:19592154	A	G/A	A	0	SNP	dbSNP	Frequency~1000Genomes~ExAC		Splice region variant~Intron variant				-			-
rs761140020	126830043	X:19607932	X:19607932	G	A/G	-		SNP	dbSNP	Frequency~ExAC		Splice region variant~Intron variant				-			-
rs764650280	130343003	X:19607933	X:19607933	T	C/T	-		SNP	dbSNP	Frequency~ExAC		Splice region variant~Intron variant				-			-
rs759651696	125340542	X:19608050	X:19608050	G	A/G	-		SNP	dbSNP	Frequency~ExAC		Splice region variant~Intron variant				-			-
rs777396528	143098918	X:19631859	X:19631859	C	T/C	-		SNP	dbSNP	Frequency~ExAC		Splice region variant~Intron variant				-			-
rs768675055	134370779	X:19631957	X:19631957	A	G/A	-		SNP	dbSNP	Frequency~ExAC		Splice region variant~Synonymous variant	S	268		-			-
rs11552354	6756449	X:19631958	X:19631958	T	C/T	-		SNP	dbSNP	Frequency~ExAC		Missense variant~Splice region variant	S/N	268	81	tolerated	0.08	1	benign	0
rs762277310	127968186	X:19631962	X:19631962	A	T/A	-		SNP	dbSNP	Frequency~ExAC		Splice region variant~Intron variant				-			-
rs190819265	45412994	X:19631965	X:19631965	T	G/T	T	0.001	SNP	dbSNP	Frequency~1000Genomes~ExAC		Splice region variant~Intron variant				-			-
rs201020808	49286410	X:19645483	X:19645483	C	G/C	C	0	SNP	dbSNP	Frequency~1000Genomes~ExAC		Splice region variant~Intron variant				-			-
rs777873973	143576763	X:19683815	X:19683815	A	G/A	-		SNP	dbSNP	Frequency~ExAC		Splice region variant~Intron variant				-			-
rs368604551	51371165	X:19695741	X:19695741	A	C/A	-		SNP	dbSNP	Frequency~ESP~ExAC		Missense variant~Splice region variant	V/L	131	1	deleterious	0	998	probably damaging	0.997
rs750049387	115730816	X:19706874	X:19706874	T	C/T	-		SNP	dbSNP	Frequency~ExAC		Splice region variant~Intron variant				-			-
rs757887994	123575438	X:19706875	X:19706875	A	G/A	-		SNP	dbSNP	Frequency~ExAC		Splice region variant~Intron variant				-			-
rs746105574	111783850	X:19706983	X:19706983	A	G/A	-		SNP	dbSNP	Frequency~ExAC		Splice region variant~Synonymous variant	G	96		-			-
rs866339495	150002472	X:19706988	X:19706988	A	G/A	-		SNP	dbSNP			Splice region variant~Intron variant				-			-
rs760892389	126582228	X:19746444	X:19746444	A	G/A	A	0	SNP	dbSNP	Frequency~1000Genomes~ExAC		Splice region variant~Intron variant				-			-
rs766232233	131926199	X:19836290	X:19836290	A	G/A	-		SNP	dbSNP	Frequency~ExAC		Splice region variant~Intron variant				-			-
