# Supplementary material for: Computational analysis of functional SNPs in Alzheimer’s disease-associated endocytosis genes
Source: PeerJ. 2019 Sep 30;7:e7667. doi: 10.7717/peerj.7667 (PMC6776068; doi:10.7717/peerj.7667)
Supplement: Data S3 — The information of PICALM, SYNJ1 and SH3KBP1 sSNP variants were retrieved from Ensembl genome database. [file peerj-07-7667-s018.xlsx]

## Sheet: PICALM sSNP variants
Variant ID	vf	Location	Chr: bp	vf_allele	Alleles	gmaf_allele	Global MAF	Class	Source	Evidence	Clin. Sig.	Conseq. Type	AA	AA coord	sift_sort	sift_class	SIFT	polyphen_sort	polyphen_class	PolyPhen
rs752872165	118386707	11:85974750	11:85974750	C	G/C	-		SNP	dbSNP	ExAC		Synonymous variant	V	634		-			-
rs200565799	48623441	11:85974777	11:85974777	C	T/C	-		SNP	dbSNP	ESP~ExAC		Synonymous variant	Q	625		-			-
rs769473917	135001726	11:85974780	11:85974780	T	C/T	-		SNP	dbSNP	ExAC		Synonymous variant	T	624		-			-
rs748883207	114394616	11:85974795	11:85974795	G	A/G	-		SNP	dbSNP	ExAC		Synonymous variant	S	619		-			-
rs761076315	126597505	11:85974807	11:85974807	C	T/C	-		SNP	dbSNP	ExAC		Synonymous variant	P	615		-			-
rs694353	486497	11:85981138	11:85981138	C	A/C/T	T	0.003	SNP	dbSNP	Frequency~HapMap~1000Genomes~Cited~ESP~ExAC		Synonymous variant	A	590		-			-
rs694353	486497	11:85981138	11:85981138	T	A/C/T	T	0.003	SNP	dbSNP	Frequency~HapMap~1000Genomes~Cited~ESP~ExAC		Synonymous variant	A	590		-			-
rs12295435	7273239	11:85981150	11:85981150	A	G/A	A	0.031	SNP	dbSNP	Frequency~HapMap~1000Genomes~ESP~ExAC		Synonymous variant	T	586		-			-
rs763666917	129190157	11:85981153	11:85981153	C	T/C	-		SNP	dbSNP	ExAC		Synonymous variant	T	585		-			-
rs759356364	124876147	11:85981222	11:85981222	C	T/C	-		SNP	dbSNP	ExAC		Synonymous variant	V	562		-			-
rs745766988	111275813	11:85981753	11:85981753	A	G/A	-		SNP	dbSNP	ExAC		Synonymous variant	T	557		-			-
rs769899988	135428111	11:85981762	11:85981762	A	T/A	-		SNP	dbSNP	ExAC		Synonymous variant	G	554		-			-
rs528175438	60635513	11:85981765	11:85981765	A	G/A	A	0	SNP	dbSNP	Frequency~1000Genomes~ExAC		Synonymous variant	I	553		-			-
rs371001564	53230200	11:85981873	11:85981873	A	G/A	-		SNP	dbSNP	ESP~ExAC		Splice region variant~Synonymous variant	G	549		-			-
rs757406609	122924725	11:85981903	11:85981903	A	G/A	-		SNP	dbSNP	ExAC		Synonymous variant	D	539		-			-
rs778561356	144096374	11:85981942	11:85981942	C	A/C	-		SNP	dbSNP	ExAC		Synonymous variant	P	526		-			-
rs748047171	113557893	11:85981945	11:85981945	G	A/G	-		SNP	dbSNP	ExAC		Synonymous variant	L	525		-			-
rs763799922	129323264	11:85981972	11:85981972	C	T/C	-		SNP	dbSNP	ExAC		Synonymous variant	P	516		-			-
rs766778337	132304044	11:85983936	11:85983936	G	T/G	-		SNP	dbSNP	ExAC		Synonymous variant	S	482		-			-
rs758373251	123892207	11:85983951	11:85983951	G	T/G	-		SNP	dbSNP	ExAC		Synonymous variant	A	477		-			-
rs149179479	33223807	11:85983957	11:85983957	C	T/C	-		SNP	dbSNP	ESP~ExAC		Synonymous variant	P	475		-			-
rs747333361	112843484	11:85990278	11:85990278	C	A/C	-		SNP	dbSNP	ExAC		Synonymous variant	T	460		-			-
rs746082497	111591563	11:85990287	11:85990287	G	A/G	-		SNP	dbSNP	ExAC		Synonymous variant	T	457		-			-
rs549508758	81932667	11:85990320	11:85990320	G	A/G	-		SNP	dbSNP			Synonymous variant	D	446		-			-
rs767309413	132835543	11:85990338	11:85990338	A	G/A	-		SNP	dbSNP	ExAC		Synonymous variant	L	440		-			-
rs755775770	121292618	11:85990344	11:85990344	G	A/G	-		SNP	dbSNP	ExAC		Synonymous variant	P	438		-			-
rs753344751	118859657	11:85990368	11:85990368	G	A/G	-		SNP	dbSNP	ExAC		Synonymous variant	D	430		-			-
rs747486969	112997229	11:85990371	11:85990371	C	A/C/G	-		SNP	dbSNP	ExAC		Synonymous variant	V	429		-			-
rs747486969	112997229	11:85990371	11:85990371	G	A/C/G	-		SNP	dbSNP	ExAC		Synonymous variant	V	429		-			-
rs151035490	34767453	11:85996869	11:85996869	C	T/C/G	C	0.004	SNP	dbSNP	Frequency~1000Genomes~ESP~ExAC		Synonymous variant	V	405		-			-
rs151035490	34767453	11:85996869	11:85996869	G	T/C/G	C	0.004	SNP	dbSNP	Frequency~1000Genomes~ESP~ExAC		Synonymous variant	V	405		-			-
rs372958249	54944194	11:85996890	11:85996890	T	C/A/T	-		SNP	dbSNP	ESP~ExAC		Synonymous variant	Q	398		-			-
rs750924270	116437284	11:85996893	11:85996893	T	C/T	-		SNP	dbSNP	ExAC		Synonymous variant	Q	397		-			-
rs756684723	122202330	11:85996908	11:85996908	G	A/G	-		SNP	dbSNP	ExAC		Synonymous variant	D	392		-			-
rs748212877	113723741	11:85996917	11:85996917	A	C/A	-		SNP	dbSNP	ExAC		Synonymous variant	L	389		-			-
rs758442135	123961145	11:85996923	11:85996923	C	T/C	-		SNP	dbSNP	ExAC		Synonymous variant	S	387		-			-
rs773727882	139259012	11:86000660	11:86000660	A	G/A/T	-		SNP	dbSNP	ExAC		Synonymous variant	T	379		-			-
rs773727882	139259012	11:86000660	11:86000660	T	G/A/T	-		SNP	dbSNP	ExAC		Synonymous variant	T	379		-			-
rs145725396	30347578	11:86000678	11:86000678	A	G/A	-		SNP	dbSNP	ESP~ExAC		Synonymous variant	A	373		-			-
rs200575473	48632306	11:86000684	11:86000684	G	T/G	-		SNP	dbSNP	ExAC		Synonymous variant	A	371		-			-
rs751538115	117051615	11:86000687	11:86000687	G	A/G	-		SNP	dbSNP	ExAC		Synonymous variant	T	370		-			-
rs781232352	146769462	11:86000696	11:86000696	A	C/A/T	-		SNP	dbSNP	ExAC		Synonymous variant	G	367		-			-
rs781232352	146769462	11:86000696	11:86000696	T	C/A/T	-		SNP	dbSNP	ExAC		Synonymous variant	G	367		-			-
rs756164808	121681960	11:86000702	11:86000702	G	T/G	-		SNP	dbSNP	ExAC		Synonymous variant	A	365		-			-
rs141849542	27110539	11:86000714	11:86000714	C	T/C	-		SNP	dbSNP	ESP~ExAC		Synonymous variant	V	361		-			-
rs201745810	49702260	11:86000729	11:86000729	G	A/G	G	0	SNP	dbSNP	Frequency~1000Genomes		Synonymous variant	T	356		-			-
rs150582057	34390479	11:86000762	11:86000762	C	T/C	-		SNP	dbSNP	ESP		Synonymous variant	E	345		-			-
rs775654576	141187223	11:86000768	11:86000768	A	T/A	-		SNP	dbSNP	ExAC		Synonymous variant	L	343		-			-
rs372267972	54339624	11:86000774	11:86000774	T	C/A/T	-		SNP	dbSNP	ESP~ExAC		Synonymous variant	Q	341		-			-
rs757982851	123501484	11:86001071	11:86001071	A	T/A/G	-		SNP	dbSNP	ExAC		Synonymous variant	A	327		-			-
rs757982851	123501484	11:86001071	11:86001071	G	T/A/G	-		SNP	dbSNP	ExAC		Synonymous variant	A	327		-			-
rs561909185	94312229	11:86001080	11:86001080	T	C/T	T	0.001	SNP	dbSNP	Frequency~1000Genomes~ExAC		Synonymous variant	K	324		-			-
rs529210305	61668612	11:86001095	11:86001095	T	C/T	T	0	SNP	dbSNP	Frequency~1000Genomes		Synonymous variant	V	319		-			-
rs780604765	146141434	11:86001101	11:86001101	C	G/C	-		SNP	dbSNP	ExAC		Synonymous variant	T	317		-			-
rs749777183	115289307	11:86001106	11:86001106	A	G/A	-		SNP	dbSNP	ExAC		Synonymous variant	L	316		-			-
rs139625756	25249118	11:86001110	11:86001110	A	T/A/C	C	0.001	SNP	dbSNP	Frequency~1000Genomes~ESP~ExAC		Synonymous variant	L	314		-			-
rs139625756	25249118	11:86001110	11:86001110	C	T/A/C	C	0.001	SNP	dbSNP	Frequency~1000Genomes~ESP~ExAC		Synonymous variant	L	314		-			-
rs748527312	114038407	11:86001116	11:86001116	G	A/G	-		SNP	dbSNP	ExAC		Synonymous variant	T	312		-			-
rs111469150	18830096	11:86001122	11:86001122	A	T/A	-		SNP	dbSNP			Synonymous variant	A	310		-			-
rs766463051	131988561	11:86001149	11:86001149	C	T/C	-		SNP	dbSNP	ExAC		Synonymous variant	T	301		-			-
rs200195910	48284855	11:86003413	11:86003413	C	T/C	-		SNP	dbSNP	ExAC		Synonymous variant	L	282		-			-
rs763852318	129375685	11:86003427	11:86003427	G	A/G	-		SNP	dbSNP	ExAC		Synonymous variant	L	278		-			-
rs753990814	119506261	11:86011033	11:86011033	C	T/C	-		SNP	dbSNP	ExAC		Synonymous variant	A	254		-			-
rs769078449	134605935	11:86011036	11:86011036	C	A/C	-		SNP	dbSNP			Synonymous variant	V	253		-			-
rs776457979	141991262	11:86011129	11:86011129	G	A/G	-		SNP	dbSNP	ExAC		Synonymous variant	Y	222		-			-
rs375495535	57164566	11:86012300	11:86012300	C	T/C	-		SNP	dbSNP	ESP~ExAC		Synonymous variant	E	213		-			-
rs766707578	132233236	11:86012339	11:86012339	A	C/A	-		SNP	dbSNP	ExAC		Synonymous variant	L	200		-			-
rs568742832	101134201	11:86012351	11:86012351	A	G/A/C	C	0	SNP	dbSNP	Frequency~1000Genomes~ExAC		Synonymous variant	A	196		-			-
rs568742832	101134201	11:86012351	11:86012351	C	G/A/C	C	0	SNP	dbSNP	Frequency~1000Genomes~ExAC		Synonymous variant	A	196		-			-
rs149334225	33352620	11:86012354	11:86012354	G	A/G	G	0	SNP	dbSNP	Frequency~1000Genomes~ESP~ExAC		Synonymous variant	A	195		-			-
rs79317992	17898109	11:86012357	11:86012357	G	A/G	G	0	SNP	dbSNP	Frequency~1000Genomes~ExAC		Synonymous variant	N	194		-			-
rs199846387	47964519	11:86012363	11:86012363	C	T/C	-		SNP	dbSNP	ESP~ExAC		Synonymous variant	V	192		-			-
rs592297	406102	11:86014894	11:86014894	T	C/T	C	0.211	SNP	dbSNP	Frequency~HapMap~1000Genomes~Cited~ESP~ExAC		Synonymous variant	Q	174		-			-
rs186932606	41276256	11:86014923	11:86014923	A	G/A	A	0	SNP	dbSNP	Frequency~1000Genomes~ExAC		Synonymous variant	L	165		-			-
rs779752380	145288397	11:86014963	11:86014963	G	C/G	-		SNP	dbSNP	ExAC		Splice region variant~Synonymous variant	G	151		-			-
rs767314293	132840422	11:86022369	11:86022369	C	T/C	-		SNP	dbSNP	ExAC		Splice region variant~Synonymous variant	R	150		-			-
rs750340619	115853188	11:86022375	11:86022375	T	C/T	-		SNP	dbSNP	ExAC		Synonymous variant	V	148		-			-
rs753642858	119158041	11:86022396	11:86022396	C	A/C	-		SNP	dbSNP	ExAC		Synonymous variant	V	141		-			-
rs757874575	123393131	11:86022453	11:86022453	C	T/C	-		SNP	dbSNP	ExAC		Synonymous variant	T	122		-			-
rs777199260	142733155	11:86022465	11:86022465	G	A/G	-		SNP	dbSNP	ExAC		Synonymous variant	Y	118		-			-
rs775830584	141363372	11:86022468	11:86022468	C	T/C	-		SNP	dbSNP			Splice region variant~Synonymous variant	G	117		-			-
rs202207283	50123117	11:86026296	11:86026296	T	C/T	T	0	SNP	dbSNP	Frequency~1000Genomes~ExAC		Synonymous variant	L	115		-			-
rs148486517	32647551	11:86026323	11:86026323	C	T/C	C	0	SNP	dbSNP	Frequency~1000Genomes~ESP~ExAC		Synonymous variant	L	106		-			-
rs769109513	134637012	11:86026335	11:86026335	T	C/T	-		SNP	dbSNP	ExAC		Synonymous variant	T	102		-			-
rs751034871	116547977	11:86031481	11:86031481	T	C/T	-		SNP	dbSNP	ExAC		Synonymous variant	V	87		-			-
rs140266798	25786049	11:86031523	11:86031523	G	C/G/T	-		SNP	dbSNP	ESP~ExAC		Synonymous variant	V	73		-			-
rs140266798	25786049	11:86031523	11:86031523	T	C/G/T	-		SNP	dbSNP	ESP~ExAC		Synonymous variant	V	73		-			-
rs142062212	27288251	11:86031559	11:86031559	A	G/A	A	0	SNP	dbSNP	Frequency~1000Genomes~ESP~ExAC		Synonymous variant	D	61		-			-
rs151105998	34826049	11:86031571	11:86031571	C	T/C	-		SNP	dbSNP	ESP~ExAC		Synonymous variant	P	57		-			-
rs776752598	142286105	11:86031577	11:86031577	A	G/A	-		SNP	dbSNP	ExAC		Synonymous variant	N	55		-			-
rs759002840	124522322	11:86068657	11:86068657	A	G/A/C	-		SNP	dbSNP	ExAC		Synonymous variant	L	42		-			-
rs150283404	34142265	11:86068661	11:86068661	T	C/T	-		SNP	dbSNP	ESP~ExAC		Synonymous variant	K	40		-			-
rs745912361	111421269	11:86068673	11:86068673	T	C/T	-		SNP	dbSNP	ExAC		Synonymous variant	G	36		-			-
rs747969042	113479686	11:86068703	11:86068703	C	T/C	-		SNP	dbSNP	ExAC		Synonymous variant	V	26		-			-
rs200624220	48676954	11:86068715	11:86068715	C	T/C	C	0	SNP	dbSNP	Frequency~1000Genomes~ExAC		Synonymous variant	V	22		-			-
rs760454199	125974879	11:86068724	11:86068724	C	G/C	-		SNP	dbSNP	ExAC		Synonymous variant	G	19		-			-
rs765976024	131501119	11:86068727	11:86068727	T	G/T	-		SNP	dbSNP	ExAC		Synonymous variant	T	18		-			-
rs533983367	66433517	11:86068754	11:86068754	C	T/C	C	0	SNP	dbSNP	Frequency~1000Genomes~ExAC		Synonymous variant	R	9		-			-
rs367839126	50454938	11:86068757	11:86068757	A	G/A	-		SNP	dbSNP	ESP~ExAC		Synonymous variant	D	8		-			-

## Sheet: SYNJ1 sSNP variants
Variant ID	vf	Location	Chr: bp	vf_allele	Alleles	gmaf_allele	Global MAF	Class	Source	Evidence	Clin. Sig.	Conseq. Type	AA	AA coord	sift_sort	sift_class	SIFT	polyphen_sort	polyphen_class	PolyPhen
rs764720743	130244870	21:32634876	21:32634876	C	T/C	-		SNP	dbSNP	ExAC		Synonymous variant	Q	1347		-			-
rs372695378	54714121	21:32638911	21:32638911	A	C/A/T	-		SNP	dbSNP	ESP~ExAC		Synonymous variant	P	1343		-			-
rs372695378	54714121	21:32638911	21:32638911	T	C/A/T	-		SNP	dbSNP	ESP~ExAC		Synonymous variant	P	1343		-			-
rs757748411	123266848	21:32638947	21:32638947	A	T/A	-		SNP	dbSNP	ExAC		Synonymous variant	S	1331		-			-
rs141669628	26960020	21:32638950	21:32638950	T	C/G/T	-		SNP	dbSNP	ESP~ExAC		Synonymous variant	R	1330		-			-
rs773297895	138828707	21:32638989	21:32638989	A	T/A	-		SNP	dbSNP	ExAC		Synonymous variant	P	1317		-			-
rs759164699	124684296	21:32639016	21:32639016	G	T/G	-		SNP	dbSNP	ExAC		Synonymous variant	A	1308		-			-
rs752248280	117762353	21:32639034	21:32639034	C	A/C	-		SNP	dbSNP	ExAC		Synonymous variant	P	1302		-			-
rs750931400	116444420	21:32639037	21:32639037	T	C/T	-		SNP	dbSNP	ExAC		Synonymous variant	E	1301		-			-
rs781500048	147037347	21:32639058	21:32639058	T	C/T	-		SNP	dbSNP	ExAC		Synonymous variant	P	1294		-			-
rs201117151	49127883	21:32639061	21:32639061	A	G/A	-		SNP	dbSNP	ExAC		Synonymous variant	P	1293		-			-
rs150595970	34402121	21:32639070	21:32639070	C	A/C	-		SNP	dbSNP	ESP~ExAC		Synonymous variant	S	1290		-			-
rs138579227	24372195	21:32639076	21:32639076	A	C/A/T	-		SNP	dbSNP	ESP~ExAC		Synonymous variant	P	1288		-			-
rs138579227	24372195	21:32639076	21:32639076	T	C/A/T	-		SNP	dbSNP	ESP~ExAC		Synonymous variant	P	1288		-			-
rs765653482	131178304	21:32639091	21:32639091	T	C/T	-		SNP	dbSNP	ExAC		Synonymous variant	Q	1283		-			-
rs2230766	1609933	21:32639102	21:32639102	A	G/A/T	A	0.041	SNP	dbSNP	Frequency~1000Genomes~ESP~ExAC		Synonymous variant	L	1280		-			-
rs755437097	120953672	21:32639675	21:32639675	T	C/T	-		SNP	dbSNP	ExAC		Synonymous variant	S	1270		-			-
rs756448440	121965839	21:32639684	21:32639684	C	T/C	-		SNP	dbSNP	ExAC		Synonymous variant	S	1267		-			-
rs778176052	143710751	21:32639708	21:32639708	G	A/G	-		SNP	dbSNP	ExAC		Synonymous variant	T	1259		-			-
rs745882722	111391605	21:32639729	21:32639729	T	C/T	-		SNP	dbSNP	ExAC		Synonymous variant	R	1252		-			-
rs576444776	108823045	21:32639732	21:32639732	T	C/T	-		SNP	dbSNP	ExAC		Synonymous variant	A	1251		-			-
rs771394723	136924101	21:32639735	21:32639735	A	G/A	-		SNP	dbSNP	ExAC		Synonymous variant	H	1250		-			-
rs764207431	129731109	21:32639777	21:32639777	T	C/T	-		SNP	dbSNP	ExAC		Splice region variant~Synonymous variant	T	1236		-			-
rs754897638	120413818	21:32641905	21:32641905	C	T/C	-		SNP	dbSNP	ExAC		Synonymous variant	T	1232		-			-
rs755614050	121130756	21:32641926	21:32641926	C	T/C	-		SNP	dbSNP	ExAC		Synonymous variant	P	1225		-			-
rs775990093	141522999	21:32641938	21:32641938	A	T/A	-		SNP	dbSNP	ExAC		Synonymous variant	G	1221		-			-
rs749432509	114944358	21:32643453	21:32643453	G	A/G	-		SNP	dbSNP			Synonymous variant	I	1184		-			-
rs758366163	123885110	21:32645653	21:32645653	T	C/T	-		SNP	dbSNP	ExAC		Synonymous variant	P	1167		-			-
rs376132504	57721255	21:32645659	21:32645659	T	A/T	-		SNP	dbSNP	ESP~ExAC		Synonymous variant	P	1165		-			-
rs368850131	51342800	21:32645668	21:32645668	C	T/C	C	0.001	SNP	dbSNP	Frequency~1000Genomes~ESP~ExAC		Synonymous variant	P	1162		-			-
rs372510070	54551889	21:32645704	21:32645704	C	G/C	C	0	SNP	dbSNP	Frequency~1000Genomes		Synonymous variant	P	1150		-			-
rs757804939	123323434	21:32645713	21:32645713	T	C/T	-		SNP	dbSNP	ExAC		Synonymous variant	P	1147		-			-
rs376395608	57951040	21:32645752	21:32645752	A	C/A/T	-		SNP	dbSNP	ESP~ExAC		Synonymous variant	P	1134		-			-
rs376395608	57951040	21:32645752	21:32645752	T	C/A/T	-		SNP	dbSNP	ESP~ExAC		Synonymous variant	P	1134		-			-
rs770748456	136277316	21:32646403	21:32646403	A	G/A	-		SNP	dbSNP	ExAC		Synonymous variant	P	1118		-			-
rs778520931	144055911	21:32646412	21:32646412	G	A/G	-		SNP	dbSNP	ExAC		Synonymous variant	P	1115		-			-
rs775139968	140672194	21:32646430	21:32646430	C	T/C	-		SNP	dbSNP	ExAC		Synonymous variant	R	1109		-			-
rs763564076	129087227	21:32646445	21:32646445	A	G/A	-		SNP	dbSNP	ExAC		Synonymous variant	P	1104		-			-
rs756387599	121904946	21:32646460	21:32646460	G	A/G	-		SNP	dbSNP	ExAC		Synonymous variant	P	1099		-			-
rs778741305	144276483	21:32646487	21:32646487	A	G/A	-		SNP	dbSNP	ExAC		Synonymous variant	C	1090		-			-
rs750383564	115896164	21:32646490	21:32646490	C	G/C	-		SNP	dbSNP			Synonymous variant	P	1089		-			-
rs745750950	111259756	21:32646496	21:32646496	C	A/C/G	-		SNP	dbSNP	ExAC		Synonymous variant	T	1087		-			-
rs745750950	111259756	21:32646496	21:32646496	G	A/C/G	-		SNP	dbSNP	ExAC		Synonymous variant	T	1087		-			-
rs746723390	112233009	21:32646517	21:32646517	A	G/A	-		SNP	dbSNP	ExAC		Synonymous variant	S	1080		-			-
rs141637663	26933294	21:32646580	21:32646580	T	A/T	-		SNP	dbSNP	ESP~ExAC		Synonymous variant	A	1059		-			-
rs767760891	133287368	21:32646583	21:32646583	G	A/G	-		SNP	dbSNP	ExAC		Synonymous variant	S	1058		-			-
rs761014927	126536065	21:32646595	21:32646595	G	A/G	-		SNP	dbSNP	ExAC		Synonymous variant	V	1054		-			-
rs746423701	111933073	21:32650212	21:32650212	G	T/G	-		SNP	dbSNP	ExAC		Synonymous variant	A	1042		-			-
rs111774827	19108395	21:32650224	21:32650224	G	A/G	G	0	SNP	dbSNP	Frequency~1000Genomes~ESP~ExAC		Synonymous variant	L	1038		-			-
rs760863434	126384453	21:32650229	21:32650229	A	G/A	-		SNP	dbSNP	ExAC		Synonymous variant	L	1037		-			-
rs191969474	46308009	21:32650230	21:32650230	A	G/A/T	T	0	SNP	dbSNP	Frequency~1000Genomes~ExAC		Synonymous variant	T	1036		-			-
rs191969474	46308009	21:32650230	21:32650230	T	G/A/T	T	0	SNP	dbSNP	Frequency~1000Genomes~ExAC		Synonymous variant	T	1036		-			-
rs115204185	21986263	21:32650245	21:32650245	C	T/C	C	0	SNP	dbSNP	Frequency~1000Genomes~ExAC		Synonymous variant	S	1031		-			-
rs534726886	67175798	21:32650266	21:32650266	C	T/C	C	0	SNP	dbSNP	Frequency~1000Genomes~ExAC		Synonymous variant	K	1024		-			-
rs574473408	106855024	21:32650284	21:32650284	C	T/C	C	0	SNP	dbSNP	Frequency~1000Genomes~ExAC		Synonymous variant	E	1018		-			-
rs374794895	56551854	21:32653302	21:32653302	A	G/A	-		SNP	dbSNP	ESP~ExAC		Synonymous variant	L	993		-			-
rs267606107	50190423	21:32656743	21:32656743	A	G/A	-		SNP	dbSNP	ESP~ExAC		Synonymous variant	A	952		-			-
rs771107718	136636835	21:32656767	21:32656767	C	T/C	-		SNP	dbSNP	ExAC		Synonymous variant	P	944		-			-
rs115263361	22028379	21:32656791	21:32656791	T	C/T	T	0	SNP	dbSNP	Frequency~1000Genomes~ExAC		Synonymous variant	L	936		-			-
rs771702947	137232521	21:32656793	21:32656793	G	A/G	-		SNP	dbSNP	ExAC		Synonymous variant	L	936		-			-
rs775505084	141037620	21:32656821	21:32656821	G	T/G	-		SNP	dbSNP	ExAC		Synonymous variant	A	926		-			-
rs375526059	57191201	21:32656851	21:32656851	T	C/G/T	-		SNP	dbSNP	ESP~ExAC		Synonymous variant	E	916		-			-
rs755384749	120901282	21:32656860	21:32656860	C	T/C	-		SNP	dbSNP	ExAC		Synonymous variant	E	913		-			-
rs373366653	55301989	21:32656890	21:32656890	A	G/A	-		SNP	dbSNP	ESP~ExAC		Synonymous variant	A	903		-			-
rs771973400	137503169	21:32656896	21:32656896	A	G/A	-		SNP	dbSNP	ExAC		Synonymous variant	V	901		-			-
rs61756207	12253242	21:32657035	21:32657035	G	A/G	-		SNP	dbSNP			Synonymous variant	Y	888		-			-
rs764605158	130129163	21:32657038	21:32657038	A	G/A	-		SNP	dbSNP	ExAC		Synonymous variant	H	887		-			-
rs778857661	144392914	21:32657041	21:32657041	A	C/A	-		SNP	dbSNP	ExAC		Synonymous variant	L	886		-			-
rs746832641	112342361	21:32657062	21:32657062	A	C/A/T	-		SNP	dbSNP	ExAC		Synonymous variant	T	879		-			-
rs746832641	112342361	21:32657062	21:32657062	T	C/A/T	-		SNP	dbSNP	ExAC		Synonymous variant	T	879		-			-
rs577468421	109844964	21:32657095	21:32657095	G	A/G	G	0	SNP	dbSNP	Frequency~1000Genomes~ExAC		Synonymous variant	A	868		-			-
rs143244716	28276225	21:32657738	21:32657738	T	C/T	-		SNP	dbSNP	ESP~ExAC		Synonymous variant	R	852		-			-
rs755696516	121213296	21:32657774	21:32657774	A	G/A	-		SNP	dbSNP	ExAC		Synonymous variant	T	840		-			-
rs770413547	135942092	21:32657780	21:32657780	A	G/A	-		SNP	dbSNP	ExAC		Synonymous variant	C	838		-			-
rs759181930	124701554	21:32657792	21:32657792	C	G/C	-		SNP	dbSNP	ExAC		Synonymous variant	T	834		-			-
rs374390032	56197711	21:32657804	21:32657804	A	G/A	-		SNP	dbSNP	ESP~ExAC		Synonymous variant	D	830		-			-
rs766117241	131642458	21:32657825	21:32657825	G	A/G	-		SNP	dbSNP	ExAC		Synonymous variant	Y	823		-			-
rs61753644	12251526	21:32657831	21:32657831	T	C/T	-		SNP	dbSNP	Frequency~ESP~ExAC		Synonymous variant	P	821		-			-
rs367656251	50294449	21:32657840	21:32657840	A	G/A	-		SNP	dbSNP	ESP		Synonymous variant	T	818		-			-
rs766502413	132027948	21:32657846	21:32657846	T	C/T	-		SNP	dbSNP	ExAC		Synonymous variant	K	816		-			-
rs547415470	79842966	21:32657852	21:32657852	C	T/C	C	0	SNP	dbSNP	Frequency~1000Genomes~ExAC		Synonymous variant	E	814		-			-
rs145411448	30085315	21:32657870	21:32657870	G	A/G	-		SNP	dbSNP	ESP		Splice region variant~Synonymous variant	V	808		-			-
rs138073731	23948419	21:32664916	21:32664916	C	T/C	-		SNP	dbSNP	ESP~ExAC		Synonymous variant	G	806		-			-
rs142455194	27616641	21:32664922	21:32664922	G	A/G	-		SNP	dbSNP	ESP~ExAC		Synonymous variant	N	804		-			-
rs558277504	90686554	21:32664961	21:32664961	G	A/G	G	0	SNP	dbSNP	Frequency~1000Genomes~ExAC		Synonymous variant	D	791		-			-
rs755862004	121378914	21:32664976	21:32664976	C	T/C	-		SNP	dbSNP	ExAC		Synonymous variant	R	786		-			-
rs566533509	98928700	21:32664991	21:32664991	T	A/T	T	0.001	SNP	dbSNP	Frequency~1000Genomes~ExAC		Synonymous variant	V	781		-			-
rs753774552	119289824	21:32665000	21:32665000	A	G/A	-		SNP	dbSNP	ExAC		Synonymous variant	N	778		-			-
rs757167203	122685138	21:32665003	21:32665003	G	A/G	-		SNP	dbSNP	ExAC		Synonymous variant	P	777		-			-
rs149236383	33271177	21:32665012	21:32665012	A	G/A	-		SNP	dbSNP	ESP~ExAC		Synonymous variant	I	774		-			-
rs144454116	29285997	21:32665045	21:32665045	G	A/G	-		SNP	dbSNP	ESP~ExAC		Synonymous variant	Y	763		-			-
rs749798884	115311011	21:32665048	21:32665048	A	G/A	-		SNP	dbSNP	ExAC		Synonymous variant	D	762		-			-
rs148784824	32895517	21:32665051	21:32665051	G	A/G	-		SNP	dbSNP	ESP~ExAC		Synonymous variant	H	761		-			-
rs112875942	20110466	21:32665060	21:32665060	C	T/C	-		SNP	dbSNP	ExAC		Synonymous variant	L	758		-			-
rs760850263	126371278	21:32665946	21:32665946	C	A/C	-		SNP	dbSNP	ExAC		Synonymous variant	P	753		-			-
rs765857459	131382434	21:32666033	21:32666033	A	G/A	-		SNP	dbSNP	ExAC		Synonymous variant	F	724		-			-
rs780909870	146446749	21:32666045	21:32666045	C	G/C	-		SNP	dbSNP	ExAC		Synonymous variant	T	720		-			-
rs116024329	22568507	21:32666054	21:32666054	A	G/A	-		SNP	dbSNP	Frequency~1000Genomes~ExAC		Synonymous variant	F	717		-			-
rs574400482	106782231	21:32666117	21:32666117	G	A/G	G	0.001	SNP	dbSNP	Frequency~1000Genomes~ExAC		Synonymous variant	T	696		-			-
rs140112176	25656688	21:32666120	21:32666120	G	A/G	-		SNP	dbSNP	ESP~ExAC		Synonymous variant	D	695		-			-
rs747138067	112648022	21:32666129	21:32666129	C	A/C	-		SNP	dbSNP	ExAC		Synonymous variant	V	692		-			-
rs768565296	134092353	21:32666135	21:32666135	T	C/T	-		SNP	dbSNP	ExAC		Splice region variant~Synonymous variant	R	690		-			-
rs116801038	23119880	21:32666447	21:32666447	G	A/G	G	0	SNP	dbSNP	Frequency~1000Genomes~ExAC		Synonymous variant	H	685		-			-
rs747412592	112922809	21:32666465	21:32666465	G	A/G	-		SNP	dbSNP	ExAC		Synonymous variant	V	679		-			-
rs534908601	67357194	21:32666471	21:32666471	T	C/T	T	0.001	SNP	dbSNP	Frequency~1000Genomes~ExAC		Synonymous variant	L	677		-			-
rs748419903	113930935	21:32666480	21:32666480	A	G/A	-		SNP	dbSNP	ExAC		Synonymous variant	G	674		-			-
rs769974878	135503057	21:32666498	21:32666498	G	A/G	-		SNP	dbSNP	ExAC		Synonymous variant	A	668		-			-
rs115658799	22309000	21:32666555	21:32666555	C	G/C	C	0	SNP	dbSNP	Frequency~1000Genomes~ESP~ExAC		Synonymous variant	L	649		-			-
rs371628726	53779589	21:32666561	21:32666561	T	C/T	-		SNP	dbSNP	ESP		Synonymous variant	Q	647		-			-
rs761358064	126879461	21:32670371	21:32670371	G	A/G	-		SNP	dbSNP	ExAC		Splice region variant~Synonymous variant	D	615		-			-
rs753260954	118775789	21:32673398	21:32673398	T	C/T	-		SNP	dbSNP	ExAC		Synonymous variant	Q	595		-			-
rs753893833	119409205	21:32673425	21:32673425	C	T/C	-		SNP	dbSNP	ExAC		Synonymous variant	Q	586		-			-
rs757310806	122828829	21:32673437	21:32673437	G	A/G	-		SNP	dbSNP	ExAC		Synonymous variant	N	582		-			-
rs150180190	34056206	21:32673455	21:32673455	A	G/A/C	-		SNP	dbSNP	ESP~ExAC		Synonymous variant	V	576		-			-
rs150180190	34056206	21:32673455	21:32673455	C	G/A/C	-		SNP	dbSNP	ESP~ExAC		Synonymous variant	V	576		-			-
rs111686118	19027647	21:32673470	21:32673470	C	T/C	-		SNP	dbSNP			Synonymous variant	K	571		-			-
rs756397560	121914918	21:32673485	21:32673485	G	A/G	-		SNP	dbSNP			Synonymous variant	Y	566		-			-
rs768686851	134214007	21:32673503	21:32673503	G	A/G	-		SNP	dbSNP	ExAC		Synonymous variant	C	560		-			-
rs778540115	144075119	21:32678652	21:32678652	G	A/G	-		SNP	dbSNP	ExAC		Synonymous variant	S	540		-			-
rs770368844	135897360	21:32678697	21:32678697	G	A/G	-		SNP	dbSNP	ExAC		Synonymous variant	N	525		-			-
rs763142185	128665022	21:32678714	21:32678714	A	G/A	-		SNP	dbSNP	ExAC		Synonymous variant	L	520		-			-
rs767252679	132778781	21:32678763	21:32678763	T	C/T	-		SNP	dbSNP	ExAC		Synonymous variant	Q	503		-			-
rs779774172	145310202	21:32681571	21:32681571	T	C/T	-		SNP	dbSNP	ExAC		Synonymous variant	R	465		-			-
rs76972835	16352378	21:32681592	21:32681592	C	A/C	C	0	SNP	dbSNP	Frequency~1000Genomes~ESP~ExAC		Synonymous variant	T	458		-			-
rs756616311	122133853	21:32681595	21:32681595	G	C/G	-		SNP	dbSNP	ExAC		Synonymous variant	V	457		-			-
rs778257844	143792614	21:32681600	21:32681600	G	A/G	-		SNP	dbSNP	ExAC		Synonymous variant	L	456		-			-
rs111655347	18999688	21:32681604	21:32681604	G	A/G	-		SNP	dbSNP			Synonymous variant	P	454		-			-
rs749849685	115361862	21:32681607	21:32681607	T	C/T	-		SNP	dbSNP	ExAC		Synonymous variant	K	453		-			-
rs781065516	146602495	21:32684044	21:32684044	A	G/A	-		SNP	dbSNP			Synonymous variant	G	437		-			-
rs540183181	72622798	21:32684056	21:32684056	T	C/T	T	0	SNP	dbSNP	Frequency~1000Genomes~ExAC		Synonymous variant	Q	433		-			-
rs779977140	145513312	21:32684062	21:32684062	G	A/G	-		SNP	dbSNP	ExAC		Synonymous variant	S	431		-			-
rs747274485	112784549	21:32684071	21:32684071	C	T/C	-		SNP	dbSNP	ExAC		Synonymous variant	R	428		-			-
rs765505109	131029826	21:32685759	21:32685759	G	A/G	-		SNP	dbSNP	ExAC		Synonymous variant	S	408		-			-
rs758803118	124322461	21:32685765	21:32685765	G	A/G	-		SNP	dbSNP	ExAC		Synonymous variant	N	406		-			-
rs781402112	146939346	21:32685789	21:32685789	G	T/G	-		SNP	dbSNP	ExAC		Synonymous variant	L	398		-			-
rs763601982	129125161	21:32685864	21:32685864	A	G/A	-		SNP	dbSNP			Synonymous variant	D	373		-			-
rs759120326	124639889	21:32685885	21:32685885	G	A/G	-		SNP	dbSNP	ExAC		Synonymous variant	D	366		-			-
rs145522240	30177891	21:32687017	21:32687017	C	T/C	C	0	SNP	dbSNP	Frequency~1000Genomes~ESP~ExAC		Synonymous variant	G	342		-			-
rs776289902	141823063	21:32687044	21:32687044	G	A/G	-		SNP	dbSNP	ExAC		Synonymous variant	G	333		-			-
rs766729919	132255595	21:32687062	21:32687062	C	T/C	-		SNP	dbSNP	ExAC		Synonymous variant	T	327		-			-
rs372016074	54118759	21:32688314	21:32688314	G	A/G	-		SNP	dbSNP	ExAC		Synonymous variant	A	320		-			-
rs768146143	133672929	21:32688320	21:32688320	G	T/G	-		SNP	dbSNP	ExAC		Synonymous variant	A	318		-			-
rs776217239	141750355	21:32688323	21:32688323	G	A/G	-		SNP	dbSNP	ExAC		Synonymous variant	N	317		-			-
rs148732160	32851792	21:32688326	21:32688326	A	G/A	-		SNP	dbSNP	ESP~ExAC		Synonymous variant	A	316		-			-
rs188892266	43233887	21:32694234	21:32694234	T	C/T	T	0	SNP	dbSNP	Frequency~1000Genomes~ExAC		Synonymous variant	G	300		-			-
rs111290161	18667232	21:32694258	21:32694258	C	A/C	-		SNP	dbSNP			Synonymous variant	V	292		-			-
rs766187063	131712351	21:32694270	21:32694270	A	G/A	-		SNP	dbSNP	ExAC		Synonymous variant	I	288		-			-
rs751503162	117016635	21:32694282	21:32694282	T	G/T	-		SNP	dbSNP	ExAC		Synonymous variant	S	284		-			-
rs780954414	146491303	21:32694306	21:32694306	T	C/T	-		SNP	dbSNP	ExAC		Synonymous variant	V	276		-			-
rs372354458	54415487	21:32695060	21:32695060	C	T/C	-		SNP	dbSNP	ESP~ExAC		Synonymous variant	E	273		-			-
rs376985894	58467113	21:32695078	21:32695078	A	G/A	-		SNP	dbSNP	ESP		Synonymous variant	A	267		-			-
rs781757737	147295243	21:32695153	21:32695153	A	G/A	-		SNP	dbSNP	ExAC		Synonymous variant	L	242		-			-
rs763090745	128613535	21:32695165	21:32695165	T	C/T	-		SNP	dbSNP	ExAC		Synonymous variant	A	238		-			-
rs61756694	12253493	21:32695189	21:32695189	C	T/C	C	0.003	SNP	dbSNP	Frequency~1000Genomes~ESP~ExAC		Synonymous variant	T	230		-			-
rs775453088	140985587	21:32695207	21:32695207	A	T/A	-		SNP	dbSNP	ExAC		Synonymous variant	G	224		-			-
rs755429775	120946347	21:32695273	21:32695273	C	A/C	-		SNP	dbSNP	ExAC		Synonymous variant	S	202		-			-
rs544470693	76903100	21:32699849	21:32699849	G	A/G	G	0	SNP	dbSNP	Frequency~1000Genomes~ExAC		Synonymous variant	N	195		-			-
rs369978981	52333472	21:32699855	21:32699855	T	A/T	T	0	SNP	dbSNP	Frequency~1000Genomes~ESP~ExAC		Synonymous variant	T	193		-			-
rs376163066	57748002	21:32699864	21:32699864	C	T/C	-		SNP	dbSNP	ESP~ExAC		Synonymous variant	E	190		-			-
rs756493514	122010958	21:32699867	21:32699867	C	T/A/C	-		SNP	dbSNP	ExAC		Synonymous variant	Q	189		-			-
rs151248057	34943994	21:32699882	21:32699882	A	C/A/T	T	0	SNP	dbSNP	Frequency~1000Genomes~ESP~ExAC		Synonymous variant	A	184		-			-
rs151248057	34943994	21:32699882	21:32699882	T	C/A/T	T	0	SNP	dbSNP	Frequency~1000Genomes~ESP~ExAC		Synonymous variant	A	184		-			-
rs140461566	25949039	21:32699896	21:32699896	G	A/G	-		SNP	dbSNP	ESP~ExAC		Synonymous variant	L	180		-			-
rs113672883	20834780	21:32699912	21:32699912	G	A/G	-		SNP	dbSNP			Synonymous variant	S	174		-			-
rs377218872	58670767	21:32699924	21:32699924	C	T/C	-		SNP	dbSNP	ESP		Synonymous variant	A	170		-			-
rs746811167	112320865	21:32699933	21:32699933	G	A/G	-		SNP	dbSNP	ExAC		Synonymous variant	F	167		-			-
rs144142216	29025673	21:32699966	21:32699966	C	T/C	-		SNP	dbSNP	ESP~ExAC		Synonymous variant	S	156		-			-
rs772632049	138162389	21:32699981	21:32699981	G	A/G	-		SNP	dbSNP	ExAC		Synonymous variant	D	151		-			-
rs551070196	83491457	21:32699993	21:32699993	A	G/A	A	0	SNP	dbSNP	Frequency~1000Genomes~ExAC		Synonymous variant	I	147		-			-
rs777301934	142835930	21:32700011	21:32700011	T	C/T	-		SNP	dbSNP			Synonymous variant	E	141		-			-
rs192548936	46886870	21:32700017	21:32700017	C	G/C	C	0	SNP	dbSNP	Frequency~1000Genomes		Synonymous variant	S	139		-			-
rs769645055	135172974	21:32700074	21:32700074	A	G/A	-		SNP	dbSNP	ExAC		Synonymous variant	V	120		-			-
rs527306386	59767956	21:32700079	21:32700079	A	G/A	A	0	SNP	dbSNP	Frequency~1000Genomes~ExAC		Synonymous variant	L	119		-			-
rs770547278	136075940	21:32700098	21:32700098	G	A/G	-		SNP	dbSNP	ExAC		Synonymous variant	T	112		-			-
rs777625881	143160134	21:32701986	21:32701986	C	G/C	-		SNP	dbSNP	ExAC		Synonymous variant	L	101		-			-
rs749212329	114724025	21:32701995	21:32701995	C	T/C/G	-		SNP	dbSNP	ExAC		Synonymous variant	A	98		-			-
rs749212329	114724025	21:32701995	21:32701995	G	T/C/G	-		SNP	dbSNP	ExAC		Synonymous variant	A	98		-			-
rs141138675	26516080	21:32702007	21:32702007	C	T/C	-		SNP	dbSNP	ESP~ExAC		Synonymous variant	K	94		-			-
rs745320827	110829276	21:32702010	21:32702010	C	G/C	-		SNP	dbSNP	ExAC		Synonymous variant	S	93		-			-
rs144728528	29515372	21:32702016	21:32702016	C	T/C	-		SNP	dbSNP	ESP		Synonymous variant	T	91		-			-
rs769178168	134705723	21:32726776	21:32726776	A	C/A	-		SNP	dbSNP			Synonymous variant	V	79		-			-
rs746651449	112161022	21:32726797	21:32726797	A	G/A	-		SNP	dbSNP	ExAC		Synonymous variant	F	72		-			-
rs201322530	49315661	21:32726803	21:32726803	C	G/C	-		SNP	dbSNP	ExAC		Synonymous variant	L	70		-			-
rs759604797	125124782	21:32726833	21:32726833	G	T/G	-		SNP	dbSNP	ExAC		Synonymous variant	I	60		-			-
rs61750221	12248761	21:32726890	21:32726890	T	C/T	T	0.002	SNP	dbSNP	Frequency~1000Genomes~ESP~ExAC		Synonymous variant	A	41		-			-
rs751083536	116596677	21:32727954	21:32727954	G	C/G	-		SNP	dbSNP	ExAC		Synonymous variant	R	29		-			-
rs780877494	146414350	21:32727972	21:32727972	C	T/C	-		SNP	dbSNP	ExAC		Synonymous variant	R	23		-			-
rs772641102	138171449	21:32727996	21:32727996	A	G/A	-		SNP	dbSNP	ExAC		Synonymous variant	G	15		-			-

## Sheet: SH3KBP1 sSNP variants
Variant ID	vf	Location	Chr: bp	vf_allele	Alleles	gmaf_allele	Global MAF	Class	Source	Evidence	Clin. Sig.	Conseq. Type	AA	AA coord	sift_sort	sift_class	SIFT	polyphen_sort	polyphen_class	PolyPhen
rs761536120	127057647	X:19536447	X:19536447	A	G/A	-		SNP	dbSNP	ExAC		Synonymous variant	N	656		-			-
rs755097961	120614310	X:19537720	X:19537720	T	C/T	-		SNP	dbSNP			Synonymous variant	L	651		-			-
rs769338873	134866580	X:19537729	X:19537729	T	C/T	-		SNP	dbSNP	ExAC		Synonymous variant	R	648		-			-
rs762337293	127859462	X:19537752	X:19537752	G	A/G	-		SNP	dbSNP	ExAC		Synonymous variant	L	641		-			-
rs762617815	128140198	X:19541936	X:19541936	T	C/T	-		SNP	dbSNP	ExAC		Synonymous variant	K	627		-			-
rs758619044	124138232	X:19541975	X:19541975	G	T/G	-		SNP	dbSNP	ExAC		Synonymous variant	T	614		-			-
rs61740276	12240888	X:19541987	X:19541987	T	C/T	T	0	SNP	dbSNP	Frequency~1000Genomes~ESP~ExAC		Synonymous variant	E	610		-			-
rs11552353	6592389	X:19541993	X:19541993	A	G/A/C	C	0	SNP	dbSNP	Frequency~1000Genomes~ESP~ExAC		Synonymous variant	A	608		-			-
rs11552353	6592389	X:19541993	X:19541993	C	G/A/C	C	0	SNP	dbSNP	Frequency~1000Genomes~ESP~ExAC		Synonymous variant	A	608		-			-
rs778177203	143711904	X:19542005	X:19542005	A	G/A	-		SNP	dbSNP	ExAC		Synonymous variant	S	604		-			-
rs140545590	26019443	X:19542011	X:19542011	T	C/T	T	0	SNP	dbSNP	Frequency~1000Genomes~ESP~ExAC		Synonymous variant	A	602		-			-
rs150468291	34296253	X:19542038	X:19542038	T	C/T	T	0	SNP	dbSNP	Frequency~1000Genomes~ESP~ExAC		Synonymous variant	T	593		-			-
rs199710100	47839604	X:19542044	X:19542044	A	G/A	A	0.001	SNP	dbSNP	Frequency~1000Genomes~ExAC		Synonymous variant	F	591		-			-
rs200949699	48974816	X:19542053	X:19542053	T	C/T	-		SNP	dbSNP	ESP~ExAC		Synonymous variant	P	588		-			-
rs751767664	117281389	X:19542071	X:19542071	C	T/C	-		SNP	dbSNP	ExAC		Synonymous variant	G	582		-			-
rs767654497	133180895	X:19542097	X:19542097	A	G/A/C/T	-		SNP	dbSNP	ExAC		Synonymous variant	L	574		-			-
rs376960635	58445035	X:19542098	X:19542098	A	G/A/C/T	C	0	SNP	dbSNP	Frequency~1000Genomes~ESP~ExAC		Synonymous variant	P	573		-			-
rs376960635	58445035	X:19542098	X:19542098	C	G/A/C/T	C	0	SNP	dbSNP	Frequency~1000Genomes~ESP~ExAC		Synonymous variant	P	573		-			-
rs376960635	58445035	X:19542098	X:19542098	T	G/A/C/T	C	0	SNP	dbSNP	Frequency~1000Genomes~ESP~ExAC		Synonymous variant	P	573		-			-
rs779251848	144787442	X:19542104	X:19542104	C	G/C	-		SNP	dbSNP	ExAC		Synonymous variant	P	571		-			-
rs143070322	28130587	X:19542107	X:19542107	T	C/T	-		SNP	dbSNP	ESP~ExAC		Synonymous variant	A	570		-			-
rs746570736	112080233	X:19542110	X:19542110	G	C/G/T	-		SNP	dbSNP	ExAC		Synonymous variant	A	569		-			-
rs746570736	112080233	X:19542110	X:19542110	T	C/G/T	-		SNP	dbSNP	ExAC		Synonymous variant	A	569		-			-
rs767672006	133198415	X:19542131	X:19542131	G	C/G	-		SNP	dbSNP	ExAC		Synonymous variant	G	562		-			-
rs748713170	114224424	X:19542137	X:19542137	A	G/A	A	0	SNP	dbSNP	Frequency~1000Genomes~ExAC		Synonymous variant	G	560		-			-
rs757786502	123304985	X:19542146	X:19542146	C	T/C	-		SNP	dbSNP	ExAC		Synonymous variant	A	557		-			-
rs373830746	55708384	X:19542158	X:19542158	T	C/T	T	0	SNP	dbSNP	Frequency~1000Genomes~ESP~ExAC		Synonymous variant	P	553		-			-
rs199899970	48013684	X:19542167	X:19542167	T	C/T	T	0	SNP	dbSNP	Frequency~1000Genomes~ExAC		Synonymous variant	P	550		-			-
rs779631233	145167143	X:19542176	X:19542176	G	T/G	-		SNP	dbSNP	ExAC		Synonymous variant	A	547		-			-
rs751133369	116646557	X:19545946	X:19545946	G	A/G	-		SNP	dbSNP	ExAC		Synonymous variant	T	533		-			-
rs780543570	146080184	X:19545958	X:19545958	T	C/T	-		SNP	dbSNP	ExAC		Synonymous variant	A	529		-			-
rs749247254	114758979	X:19545961	X:19545961	A	G/A	-		SNP	dbSNP	ExAC		Synonymous variant	D	528		-			-
rs774231245	139762784	X:19545976	X:19545976	T	C/T	-		SNP	dbSNP	ExAC		Synonymous variant	A	523		-			-
rs760788911	126309858	X:19545979	X:19545979	G	A/G	-		SNP	dbSNP	ExAC		Synonymous variant	L	522		-			-
rs370412822	52713887	X:19546009	X:19546009	C	G/C	-		SNP	dbSNP	ESP~ExAC		Synonymous variant	P	512		-			-
rs761943305	127465169	X:19546018	X:19546018	A	G/A	-		SNP	dbSNP	ExAC		Synonymous variant	S	509		-			-
rs148651015	32784290	X:19546021	X:19546021	A	G/A	-		SNP	dbSNP	ESP~ExAC		Synonymous variant	D	508		-			-
rs201790502	49743101	X:19546024	X:19546024	A	G/A	A	0	SNP	dbSNP	Frequency~1000Genomes		Synonymous variant	F	507		-			-
rs766605807	132131412	X:19546045	X:19546045	T	G/T	-		SNP	dbSNP	ExAC		Synonymous variant	S	500		-			-
rs141233913	26595651	X:19549980	X:19549980	A	G/A	-		SNP	dbSNP	ESP~ExAC		Synonymous variant	L	496		-			-
rs766947821	132473673	X:19549992	X:19549992	T	C/T	-		SNP	dbSNP	ExAC		Synonymous variant	P	492		-			-
rs774574616	140106404	X:19550007	X:19550007	C	T/C	-		SNP	dbSNP	ExAC		Synonymous variant	T	487		-			-
rs372371711	54430615	X:19550031	X:19550031	T	C/T	-		SNP	dbSNP	ESP		Synonymous variant	P	479		-			-
rs752327397	117841523	X:19550034	X:19550034	G	A/G	-		SNP	dbSNP	ExAC		Synonymous variant	H	478		-			-
rs35665839	10284649	X:19550058	X:19550058	C	T/C	C	0.003	SNP	dbSNP	Frequency~1000Genomes~ESP~ExAC		Synonymous variant	V	470		-			-
rs139733939	25340117	X:19550064	X:19550064	A	G/A	-		SNP	dbSNP	ESP~ExAC		Synonymous variant	S	468		-			-
rs757138268	122656190	X:19550079	X:19550079	C	T/C	-		SNP	dbSNP	ExAC		Synonymous variant	L	463		-			-
rs267606416	50190734	X:19550081	X:19550081	G	A/G	-		SNP	dbSNP			Splice region variant~Synonymous variant	L	463		-			-
rs756734324	122251961	X:19569161	X:19569161	T	G/T	-		SNP	dbSNP	ExAC		Synonymous variant	A	442		-			-
rs758358596	123877543	X:19569185	X:19569185	G	A/G	-		SNP	dbSNP	ExAC		Synonymous variant	G	434		-			-
rs776886589	142420212	X:19588648	X:19588648	A	G/A	-		SNP	dbSNP	ExAC		Synonymous variant	H	431		-			-
rs145308311	29999458	X:19588657	X:19588657	T	C/T	T	0.003	SNP	dbSNP	Frequency~1000Genomes~ESP~ExAC		Synonymous variant	P	428		-			-
rs147648876	31950240	X:19588666	X:19588666	A	C/A/T	T	0	SNP	dbSNP	Frequency~1000Genomes~ESP~ExAC		Synonymous variant	P	425		-			-
rs147648876	31950240	X:19588666	X:19588666	T	C/A/T	T	0	SNP	dbSNP	Frequency~1000Genomes~ESP~ExAC		Synonymous variant	P	425		-			-
rs751426798	116940221	X:19588672	X:19588672	T	C/T	-		SNP	dbSNP	ExAC		Synonymous variant	E	423		-			-
rs2290805	1664123	X:19588675	X:19588675	T	C/T	T	0.047	SNP	dbSNP	Frequency~HapMap~1000Genomes~ESP~ExAC		Synonymous variant	P	422		-			-
rs199796248	47918478	X:19588684	X:19588684	T	C/T	T	0	SNP	dbSNP	Frequency~1000Genomes		Synonymous variant	P	419		-			-
rs750689524	116202367	X:19588717	X:19588717	C	G/C	-		SNP	dbSNP	ExAC		Synonymous variant	T	408		-			-
rs774272802	139804372	X:19588731	X:19588731	T	G/T	T	0	SNP	dbSNP	Frequency~1000Genomes~ExAC		Synonymous variant	R	404		-			-
rs780311990	145848432	X:19588741	X:19588741	C	T/C/G	-		SNP	dbSNP	ExAC		Synonymous variant	P	400		-			-
rs780311990	145848432	X:19588741	X:19588741	G	T/C/G	-		SNP	dbSNP	ExAC		Synonymous variant	P	400		-			-
rs759595410	125115386	X:19588744	X:19588744	A	C/A/T	T	0	SNP	dbSNP	Frequency~1000Genomes~ExAC		Synonymous variant	P	399		-			-
rs759595410	125115386	X:19588744	X:19588744	T	C/A/T	T	0	SNP	dbSNP	Frequency~1000Genomes~ExAC		Synonymous variant	P	399		-			-
rs748530625	114041725	X:19588756	X:19588756	G	A/G	-		SNP	dbSNP	ExAC		Synonymous variant	V	395		-			-
rs145759622	30376147	X:19588759	X:19588759	A	G/A	A	0	SNP	dbSNP	Frequency~1000Genomes~ESP~ExAC		Synonymous variant	S	394		-			-
rs770384119	135912646	X:19588789	X:19588789	C	T/C	-		SNP	dbSNP	ExAC		Synonymous variant	R	384		-			-
rs369021832	51493684	X:19592077	X:19592077	C	T/C	-		SNP	dbSNP	ESP~ExAC		Synonymous variant	T	376		-			-
rs757455641	122973806	X:19592128	X:19592128	G	A/G	G	0	SNP	dbSNP	Frequency~1000Genomes~ExAC		Synonymous variant	H	359		-			-
rs372562490	54597684	X:19592131	X:19592131	C	T/C	-		SNP	dbSNP	ESP~ExAC		Synonymous variant	K	358		-			-
rs753100684	118615405	X:19594965	X:19594965	A	G/A	-		SNP	dbSNP	ExAC		Synonymous variant	V	347		-			-
rs756897166	122414932	X:19594974	X:19594974	A	G/A	-		SNP	dbSNP	ExAC		Synonymous variant	S	344		-			-
rs143742226	28691889	X:19594977	X:19594977	G	T/G	G	0	SNP	dbSNP	Frequency~1000Genomes~ESP~ExAC		Synonymous variant	P	343		-			-
rs745541135	111049768	X:19594995	X:19594995	A	G/A	-		SNP	dbSNP	ExAC		Synonymous variant	P	337		-			-
rs3747357	2373798	X:19607959	X:19607959	T	C/T	T	0.048	SNP	dbSNP	Frequency~HapMap~1000Genomes~ESP~ExAC		Synonymous variant	P	328		-			-
rs779282844	144818460	X:19607962	X:19607962	C	T/C	-		SNP	dbSNP	ExAC		Synonymous variant	P	327		-			-
rs749994475	115506771	X:19607977	X:19607977	A	G/A	-		SNP	dbSNP	ExAC		Synonymous variant	F	322		-			-
rs199869591	47985806	X:19607986	X:19607986	A	G/A	A	0	SNP	dbSNP	Frequency~1000Genomes~ExAC		Synonymous variant	P	319		-			-
rs746600363	112109892	X:19608013	X:19608013	T	C/T	-		SNP	dbSNP	ExAC		Synonymous variant	E	310		-			-
rs372715805	54731978	X:19608034	X:19608034	A	G/A	-		SNP	dbSNP	ESP~ExAC		Synonymous variant	D	303		-			-
rs748098458	113609228	X:19608037	X:19608037	A	G/A/T	-		SNP	dbSNP	ExAC		Synonymous variant	I	302		-			-
rs748098458	113609228	X:19608037	X:19608037	T	G/A/T	-		SNP	dbSNP	ExAC		Synonymous variant	I	302		-			-
rs772169088	137699046	X:19631879	X:19631879	A	G/A	-		SNP	dbSNP	ExAC		Synonymous variant	V	294		-			-
rs768675055	134202198	X:19631957	X:19631957	A	G/A	-		SNP	dbSNP	ExAC		Splice region variant~Synonymous variant	S	268		-			-
rs111744926	19081072	X:19683832	X:19683832	T	C/T	-		SNP	dbSNP	ExAC		Synonymous variant	P	239		-			-
rs776047471	141580426	X:19683880	X:19683880	C	T/C	-		SNP	dbSNP	ExAC		Synonymous variant	P	223		-			-
rs375218887	56922509	X:19683892	X:19683892	A	G/A	-		SNP	dbSNP	ESP~ExAC		Synonymous variant	F	219		-			-
rs761173792	126695053	X:19683952	X:19683952	C	T/C	-		SNP	dbSNP	ExAC		Synonymous variant	T	199		-			-
rs773098443	138629118	X:19683958	X:19683958	A	G/A	-		SNP	dbSNP	ExAC		Synonymous variant	N	197		-			-
rs373105646	55073257	X:19684006	X:19684006	A	G/A	-		SNP	dbSNP	ESP~ExAC		Synonymous variant	S	181		-			-
rs773530894	139061871	X:19695622	X:19695622	C	T/C/G	-		SNP	dbSNP	ExAC		Synonymous variant	L	170		-			-
rs773530894	139061871	X:19695622	X:19695622	G	T/C/G	-		SNP	dbSNP	ExAC		Synonymous variant	L	170		-			-
rs145372202	30052603	X:19695655	X:19695655	T	C/T	T	0.001	SNP	dbSNP	Frequency~1000Genomes~ESP~ExAC		Synonymous variant	S	159		-			-
rs778139695	143674372	X:19695706	X:19695706	T	C/T	-		SNP	dbSNP	ExAC		Synonymous variant	G	142		-			-
rs184591130	38937213	X:19695709	X:19695709	A	G/A	A	0.001	SNP	dbSNP	Frequency~1000Genomes~ExAC		Synonymous variant	N	141		-			-
rs778209025	143743747	X:19695721	X:19695721	C	T/C	C	0	SNP	dbSNP	Frequency~1000Genomes~ExAC		Synonymous variant	E	137		-			-
rs762388170	127910378	X:19706890	X:19706890	T	C/T	T	0	SNP	dbSNP	Frequency~1000Genomes~ExAC		Synonymous variant	V	127		-			-
rs746924583	112434381	X:19706905	X:19706905	A	G/A	-		SNP	dbSNP	ExAC		Synonymous variant	G	122		-			-
rs368141192	50720317	X:19706929	X:19706929	A	G/A	-		SNP	dbSNP	ESP~ExAC		Synonymous variant	D	114		-			-
rs371576734	53734080	X:19706944	X:19706944	A	G/A	A	0	SNP	dbSNP	Frequency~1000Genomes~ESP~ExAC		Synonymous variant	Y	109		-			-
rs746105574	111614654	X:19706983	X:19706983	A	G/A	-		SNP	dbSNP	ExAC		Splice region variant~Synonymous variant	G	96		-			-
rs375522869	57188410	X:19746340	X:19746340	T	C/T	-		SNP	dbSNP	ESP~ExAC		Synonymous variant	T	88		-			-
rs780183639	145719976	X:19746376	X:19746376	C	T/C	-		SNP	dbSNP	ExAC		Synonymous variant	E	76		-			-
rs200707424	48753168	X:19746379	X:19746379	A	G/A/C	C	0	SNP	dbSNP	Frequency~1000Genomes~ExAC		Synonymous variant	H	75		-			-
rs771422198	136951591	X:19746397	X:19746397	G	A/G	-		SNP	dbSNP	ExAC		Synonymous variant	A	69		-			-
rs764984338	130508661	X:19836149	X:19836149	C	A/C	-		SNP	dbSNP	ExAC		Synonymous variant	G	46		-			-
rs755211113	120727514	X:19836152	X:19836152	C	T/C	-		SNP	dbSNP	ExAC		Synonymous variant	R	45		-			-
rs749792637	115304763	X:19836161	X:19836161	A	G/A	-		SNP	dbSNP	ExAC		Synonymous variant	N	42		-			-
rs35356139	10052814	X:19836200	X:19836200	A	G/A	A	0.002	SNP	dbSNP	Frequency~1000Genomes~ESP~ExAC		Synonymous variant	I	29		-			-
rs746278084	111787321	X:19836224	X:19836224	A	G/A	-		SNP	dbSNP	ExAC		Synonymous variant	S	21		-			-
rs774938794	140470873	X:19836230	X:19836230	G	C/G	-		SNP	dbSNP	ExAC		Synonymous variant	T	19		-			-
rs7882276	4673728	X:19836245	X:19836245	A	G/A	A	0.024	SNP	dbSNP	Frequency~HapMap~1000Genomes~ESP~ExAC		Synonymous variant	H	14		-			-
rs762583898	128106263	X:19836272	X:19836272	A	T/A	-		SNP	dbSNP	ExAC		Synonymous variant	I	5		-			-
