# Supplementary material for: Computational analysis of functional SNPs in Alzheimer’s disease-associated endocytosis genes
Source: PeerJ. 2019 Sep 30;7:e7667. doi: 10.7717/peerj.7667 (PMC6776068; doi:10.7717/peerj.7667)
Supplement: Data S4 — The information of PICALM, SYNJ1 and SH3KBP1 nsSNP variants were retrieved from Ensembl genome database. [file peerj-07-7667-s019.xlsx]

## Sheet:  PICALM nsSNP variants
Variant ID	vf	Location	Chr: bp	vf_allele	Alleles	gmaf_allele	Global MAF	Class	Source	Evidence	Clin. Sig.	Conseq. Type	AA	AA coord	sift_sort	sift_class	SIFT	polyphen_sort	polyphen_class	PolyPhen
rs778080551	143615187	11:85959051	11:85959051	A	T/A	-		SNP	dbSNP	ExAC		Missense variant	M/L	652	61	tolerated - low confidence	0.06	2	benign	0.001
rs751970687	117484578	11:85959053	11:85959053	C	A/C	-		SNP	dbSNP	ExAC		Missense variant	F/C	651	1	deleterious	0	573	possibly damaging	0.572
rs757488828	123007020	11:85959057	11:85959057	C	G/C	-		SNP	dbSNP	ExAC		Missense variant	Q/E	650	11	deleterious	0.01	41	benign	0.04
rs781335405	146872593	11:85959058	11:85959058	C	T/C	-		SNP	dbSNP	ExAC		Missense variant~Splice region variant	I/M	649	971	tolerated	0.97	3	benign	0.002
rs556337	377508	11:85974729	11:85974729	C	A/C	-		SNP	dbSNP			Missense variant	F/L	641	11	deleterious	0.01	996	probably damaging	0.995
rs765201736	130726204	11:85974739	11:85974739	C	G/C	-		SNP	dbSNP	ExAC		Missense variant	P/R	638	41	deleterious	0.04	440	benign	0.439
rs184881263	39227081	11:85974761	11:85974761	C	T/C	C	0	SNP	dbSNP	Frequency~1000Genomes~ExAC		Missense variant	S/G	631	581	tolerated	0.58	61	benign	0.06
rs777833191	143367622	11:85974765	11:85974765	C	T/C	-		SNP	dbSNP	ExAC		Missense variant	I/M	629	1001	tolerated	1	5	benign	0.004
rs751287784	116801081	11:85974766	11:85974766	G	A/G	-		SNP	dbSNP	ExAC		Missense variant	I/T	629	31	deleterious	0.03	91	benign	0.09
rs757056764	122574626	11:85974772	11:85974772	T	G/T	-		SNP	dbSNP	ExAC		Missense variant	T/N	627	11	deleterious	0.01	151	benign	0.15
rs745550363	111058995	11:85974778	11:85974778	C	T/C	-		SNP	dbSNP	ExAC		Missense variant	Q/R	625	81	tolerated	0.08	14	benign	0.013
rs779406084	144941817	11:85974781	11:85974781	A	G/A	-		SNP	dbSNP	ExAC		Missense variant	T/M	624	81	tolerated	0.08	702	possibly damaging	0.701
rs370710573	52975042	11:85974796	11:85974796	A	C/A/T	-		SNP	dbSNP	ESP~ExAC		Missense variant	S/I	619	11	deleterious	0.01	129	benign	0.128
rs370710573	52975042	11:85974796	11:85974796	T	C/A/T	-		SNP	dbSNP	ESP~ExAC		Missense variant	S/N	619	51	tolerated	0.05	3	benign	0.002
rs768239913	133766776	11:85976624	11:85976624	G	A/G	-		SNP	dbSNP	ExAC		Missense variant~Splice region variant	I/T	613	11	deleterious	0.01	41	benign	0.04
rs778388214	143923068	11:85976630	11:85976630	C	T/C	-		SNP	dbSNP	ExAC		Missense variant	Y/C	611	101	tolerated	0.1	985	probably damaging	0.984
rs774132879	139664326	11:85976635	11:85976635	C	T/C	-		SNP	dbSNP	ExAC		Missense variant	I/M	609	811	tolerated	0.81	2	benign	0.001
rs771616226	137145742	11:85976637	11:85976637	G	T/G	-		SNP	dbSNP	ExAC		Missense variant	I/L	609	371	tolerated	0.37	2	benign	0.001
rs777124408	142658228	11:85976639	11:85976639	G	A/G	-		SNP	dbSNP	ExAC		Missense variant	M/T	608	401	tolerated	0.4	104	benign	0.103
rs760045537	125565885	11:85976640	11:85976640	C	T/C	-		SNP	dbSNP	ExAC		Missense variant	M/V	608	521	tolerated	0.52	6	benign	0.005
rs199991836	48097912	11:85976643	11:85976643	T	C/T	T	0	SNP	dbSNP	Frequency~1000Genomes~ExAC		Missense variant	G/S	607	791	tolerated	0.79	177	benign	0.176
rs775793328	141326099	11:85976649	11:85976649	C	G/C	-		SNP	dbSNP	ExAC		Missense variant	P/A	605	121	tolerated	0.12	845	possibly damaging	0.844
rs202013344	49946286	11:85976660	11:85976660	C	G/C	-		SNP	dbSNP			Missense variant	P/R	601	1	deleterious	0	1000	probably damaging	0.999
rs145178573	29891320	11:85976663	11:85976663	A	T/A/C/G	A	0.001	SNP	dbSNP	Frequency~1000Genomes~ESP~ExAC		Missense variant	Y/F	600	1001	tolerated	1	3	benign	0.002
rs145178573	29891320	11:85976663	11:85976663	C	T/A/C/G	A	0.001	SNP	dbSNP	Frequency~1000Genomes~ESP~ExAC		Missense variant	Y/C	600	61	tolerated	0.06	4	benign	0.003
rs145178573	29891320	11:85976663	11:85976663	G	T/A/C/G	A	0.001	SNP	dbSNP	Frequency~1000Genomes~ESP~ExAC		Missense variant	Y/S	600	151	tolerated	0.15	99	benign	0.098
rs147556602	31873456	11:85976676	11:85976676	C	G/C	C	0	SNP	dbSNP	Frequency~1000Genomes~ESP~ExAC		Missense variant	P/A	596	601	tolerated	0.6	104	benign	0.103
rs561937456	94340436	11:85976679	11:85976679	T	G/T	T	0	SNP	dbSNP	Frequency~1000Genomes		Missense variant	P/T	595	1	deleterious	0	793	possibly damaging	0.792
rs377101068	58567867	11:85981131	11:85981131	C	T/C	C	0	SNP	dbSNP	Frequency~1000Genomes~ESP~ExAC		Missense variant~Splice region variant	M/V	593	341	tolerated	0.34	2	benign	0.001
rs766288437	131813810	11:85981137	11:85981137	T	C/T	-		SNP	dbSNP	ExAC		Missense variant	A/T	591	311	tolerated	0.31	61	benign	0.06
rs764924889	130449174	11:85981144	11:85981144	G	C/G	-		SNP	dbSNP	ExAC		Missense variant	W/C	588	11	deleterious	0.01	985	probably damaging	0.984
rs752421488	117935700	11:85981149	11:85981149	A	C/A	-		SNP	dbSNP	ExAC		Missense variant	A/S	587	491	tolerated	0.49	116	benign	0.115
rs751078013	116591146	11:85981155	11:85981155	C	T/C	-		SNP	dbSNP	ExAC		Missense variant	T/A	585	571	tolerated	0.57	98	benign	0.097
rs200817695	48854037	11:85981157	11:85981157	T	G/T	-		SNP	dbSNP	ESP~ExAC		Missense variant	P/Q	584	1	deleterious	0	1000	probably damaging	0.999
rs374615922	56395275	11:85981164	11:85981164	T	C/T	-		SNP	dbSNP	ESP~ExAC		Missense variant	V/I	582	171	tolerated	0.17	3	benign	0.002
rs377370233	58802913	11:85981167	11:85981167	C	T/C	-		SNP	dbSNP	ESP~ExAC		Missense variant	K/E	581	1	deleterious	0	494	possibly damaging	0.493
rs1043859	747797	11:85981173	11:85981173	C	G/C/T	-		SNP	dbSNP			Missense variant	Q/E	579	1	deleterious	0	508	possibly damaging	0.507
rs1043859	747797	11:85981173	11:85981173	T	G/C/T	-		SNP	dbSNP			Missense variant	Q/K	579	11	deleterious	0.01	516	possibly damaging	0.515
rs1043858	747796	11:85981174	11:85981174	G	C/G	-		SNP	dbSNP	Frequency~HapMap		Missense variant	W/C	578	1	deleterious	0	985	probably damaging	0.984
rs755346304	120862810	11:85981177	11:85981177	C	G/C	-		SNP	dbSNP	ExAC		Missense variant	N/K	577	11	deleterious	0.01	902	possibly damaging	0.901
rs779071423	144606890	11:85981178	11:85981178	G	T/G	-		SNP	dbSNP	ExAC		Missense variant	N/T	577	21	deleterious	0.02	827	possibly damaging	0.826
rs369070232	51536154	11:85981206	11:85981206	A	C/A/T	-		SNP	dbSNP	ESP~ExAC		Missense variant	G/C	568	1	deleterious	0	760	possibly damaging	0.759
rs369070232	51536154	11:85981206	11:85981206	T	C/A/T	-		SNP	dbSNP	ESP~ExAC		Missense variant	G/S	568	201	tolerated	0.2	19	benign	0.018
rs777897636	143432134	11:85981208	11:85981208	A	G/A	-		SNP	dbSNP	ExAC		Missense variant	P/L	567	201	tolerated	0.2	882	possibly damaging	0.881
rs551997403	84417153	11:85981212	11:85981212	C	G/C	C	0	SNP	dbSNP	Frequency~1000Genomes~ExAC		Missense variant	Q/E	566	41	deleterious	0.04	741	possibly damaging	0.74
rs770836917	136365826	11:85981216	11:85981216	A	C/A	-		SNP	dbSNP	ExAC		Missense variant	W/C	564	1	deleterious	0	17	benign	0.016
rs776447091	141980362	11:85981221	11:85981221	C	T/C	-		SNP	dbSNP	ExAC		Missense variant	N/D	563	1	deleterious	0	29	benign	0.028
rs781144984	146682008	11:85981745	11:85981745	C	T/C	-		SNP	dbSNP	ExAC		Missense variant~Splice region variant	N/S	560	401	tolerated	0.4	998	probably damaging	0.997
rs572113237	104498869	11:85981763	11:85981763	A	C/A	-		SNP	dbSNP			Missense variant	G/V	554	1	deleterious	0	964	probably damaging	0.963
rs775411805	140944273	11:85981764	11:85981764	T	C/T	-		SNP	dbSNP	ExAC		Missense variant	G/R	554	1	deleterious	0	975	probably damaging	0.974
rs768284766	133811657	11:85981767	11:85981767	C	T/C	-		SNP	dbSNP	ExAC		Missense variant	I/V	553	31	deleterious	0.03	181	benign	0.18
rs773884885	139416150	11:85981769	11:85981769	G	C/G	-		SNP	dbSNP	ExAC		Missense variant	G/A	552	61	tolerated	0.06	948	probably damaging	0.947
rs370774354	53030825	11:85981770	11:85981770	G	C/G/T	-		SNP	dbSNP	ESP~ExAC		Missense variant	G/R	552	61	tolerated	0.06	997	probably damaging	0.996
rs370774354	53030825	11:85981770	11:85981770	T	C/G/T	-		SNP	dbSNP	ESP~ExAC		Missense variant	G/S	552	231	tolerated	0.23	968	probably damaging	0.967
rs750029324	115541655	11:85981773	11:85981773	T	G/T	-		SNP	dbSNP			Missense variant~Splice region variant	L/I	551	1	deleterious	0	998	probably damaging	0.997
rs752003763	117517675	11:85981883	11:85981883	C	T/C	-		SNP	dbSNP	ExAC		Missense variant	N/S	546	481	tolerated	0.48	264	benign	0.263
rs767918405	133445001	11:85981906	11:85981906	C	A/C	-		SNP	dbSNP	ExAC		Missense variant	D/E	538	81	tolerated	0.08	339	benign	0.338
rs750460828	115973486	11:85981915	11:85981915	G	T/G	-		SNP	dbSNP	ExAC		Missense variant	L/F	535	251	tolerated	0.25	988	probably damaging	0.987
rs775978211	141511112	11:85981921	11:85981921	C	G/C	-		SNP	dbSNP			Missense variant	S/R	533	21	deleterious	0.02	18	benign	0.017
rs756272821	121790064	11:85981922	11:85981922	T	C/T	-		SNP	dbSNP	ExAC		Missense variant	S/N	533	301	tolerated	0.3	1	benign	0
rs570358338	102746885	11:85981923	11:85981923	C	T/C	C	0	SNP	dbSNP	Frequency~1000Genomes~ExAC		Missense variant	S/G	533	1001	tolerated	1	1	benign	0
rs760429933	125950589	11:85981932	11:85981932	A	G/A	-		SNP	dbSNP			Missense variant	L/F	530	671	tolerated	0.67	90	benign	0.089
rs201601250	49570269	11:85981934	11:85981934	A	T/A/C	C	0	SNP	dbSNP	Frequency~1000Genomes~ExAC		Missense variant	K/I	529	331	tolerated	0.33	12	benign	0.011
rs201601250	49570269	11:85981934	11:85981934	C	T/A/C	C	0	SNP	dbSNP	Frequency~1000Genomes~ExAC		Missense variant	K/R	529	591	tolerated	0.59	99	benign	0.098
rs771561901	137091374	11:85981948	11:85981948	T	G/T	-		SNP	dbSNP	ExAC		Missense variant	N/K	524	331	tolerated	0.33	18	benign	0.017
rs772866359	138396864	11:85981959	11:85981959	C	G/C	-		SNP	dbSNP	ExAC		Missense variant	Q/E	521	321	tolerated	0.32	18	benign	0.017
rs770461695	135990275	11:85981991	11:85981991	G	A/G	-		SNP	dbSNP	ExAC		Missense variant	L/P	510	51	tolerated	0.05	710	possibly damaging	0.709
rs776160429	141693497	11:85982003	11:85982003	G	C/G	-		SNP	dbSNP	ExAC		Missense variant~Splice region variant	G/A	506	611	tolerated	0.61	4	benign	0.003
rs35013406	9795226	11:85983880	11:85983880	G	A/G	-		SNP	dbSNP	Frequency		Missense variant	I/T	501	471	tolerated	0.47	2	benign	0.001
rs768978248	134505626	11:85983887	11:85983887	C	T/C	-		SNP	dbSNP	ExAC		Missense variant	N/D	499	371	tolerated	0.37	45	benign	0.044
rs774935932	140468008	11:85983898	11:85983898	C	T/C	-		SNP	dbSNP	ExAC		Missense variant	N/S	495	551	tolerated	0.55	147	benign	0.146
rs762032161	127554093	11:85983911	11:85983911	T	A/T	-		SNP	dbSNP	ExAC		Missense variant	S/T	491	91	tolerated	0.09	931	probably damaging	0.93
rs772591866	138122172	11:85983914	11:85983914	T	C/T	-		SNP	dbSNP	ExAC		Missense variant	E/K	490	31	deleterious	0.03	98	benign	0.097
rs773749678	139280832	11:85983931	11:85983931	G	C/G/T	-		SNP	dbSNP	ExAC		Missense variant	G/A	484	891	tolerated	0.89	4	benign	0.003
rs773749678	139280832	11:85983931	11:85983931	T	C/G/T	-		SNP	dbSNP	ExAC		Missense variant	G/D	484	591	tolerated	0.59	90	benign	0.089
rs374608856	56389090	11:85983935	11:85983935	A	C/A	-		SNP	dbSNP	ESP~ExAC		Missense variant	A/S	483	1001	tolerated	1	2	benign	0.001
rs753797673	119312973	11:85983943	11:85983943	C	T/C	-		SNP	dbSNP	ExAC		Missense variant	H/R	480	351	tolerated	0.35	18	benign	0.017
rs367635542	50276255	11:85983944	11:85983944	A	G/A	-		SNP	dbSNP	ESP		Missense variant	H/Y	480	1001	tolerated	1	45	benign	0.044
rs371321082	53509853	11:85983947	11:85983947	A	G/A	-		SNP	dbSNP	ESP~ExAC		Missense variant	P/S	479	241	tolerated	0.24	5	benign	0.004
rs374401818	56208017	11:85983949	11:85983949	C	T/C	-		SNP	dbSNP	ESP~ExAC		Missense variant	Q/R	478	141	tolerated	0.14	111	benign	0.11
rs752710899	118225326	11:85983950	11:85983950	T	G/T	-		SNP	dbSNP	ExAC		Missense variant	Q/K	478	261	tolerated	0.26	41	benign	0.04
rs569248629	101639116	11:85983955	11:85983955	G	A/G	G	0.001	SNP	dbSNP	Frequency~1000Genomes~ExAC		Missense variant	V/A	476	711	tolerated	0.71	2	benign	0.001
rs867843426	151341198	11:85983956	11:85983956	A	C/A	-		SNP	dbSNP			Missense variant	V/F	476	121	tolerated	0.12	124	benign	0.123
rs756897371	122415137	11:85983965	11:85983965	A	G/A	-		SNP	dbSNP	ExAC		Missense variant	P/S	473	301	tolerated	0.3	5	benign	0.004
rs367940264	50543788	11:85983969	11:85983969	T	G/T	-		SNP	dbSNP	ESP		Missense variant	F/L	471	331	tolerated	0.33	98	benign	0.097
rs780901532	146438409	11:85983973	11:85983973	G	C/G	-		SNP	dbSNP	ExAC		Missense variant~Splice region variant	G/A	470	181	tolerated	0.18	50	benign	0.049
rs748862465	114373854	11:85990258	11:85990258	G	A/G	-		SNP	dbSNP	ExAC		Missense variant	M/T	467	641	tolerated	0.64	7	benign	0.006
rs117411388	23404690	11:85990264	11:85990264	C	T/C	C	0.001	SNP	dbSNP	Frequency~1000Genomes~ESP~ExAC		Missense variant	H/R	465	451	tolerated	0.45	54	benign	0.053
rs778441424	143976330	11:85990276	11:85990276	A	C/A	-		SNP	dbSNP	ExAC		Missense variant	R/M	461	101	tolerated	0.1	454	possibly damaging	0.453
rs771454555	136983962	11:85990280	11:85990280	C	T/C	-		SNP	dbSNP	ExAC		Missense variant	T/A	460	671	tolerated	0.67	1	benign	0
rs776901005	142434631	11:85990283	11:85990283	C	T/C	-		SNP	dbSNP	ExAC		Missense variant	T/A	459	951	tolerated	0.95	1	benign	0
rs769969444	135497624	11:85990289	11:85990289	C	T/C	-		SNP	dbSNP	ExAC		Missense variant	T/A	457	601	tolerated	0.6	1	benign	0
rs184756078	39102014	11:85990297	11:85990297	C	T/C	C	0	SNP	dbSNP	Frequency~1000Genomes~ESP~ExAC		Missense variant	D/G	454	351	tolerated	0.35	25	benign	0.024
rs763024546	128547290	11:85990307	11:85990307	C	T/C/G	-		SNP	dbSNP	ExAC		Missense variant	I/V	451	1001	tolerated	1	1	benign	0
rs763024546	128547290	11:85990307	11:85990307	G	T/C/G	-		SNP	dbSNP	ExAC		Missense variant	I/L	451	701	tolerated	0.7	2	benign	0.001
rs774294297	139825888	11:85990327	11:85990327	G	C/G	-		SNP	dbSNP	ExAC		Missense variant	S/T	444	421	tolerated	0.42	5	benign	0.004
rs761552843	127074383	11:85990336	11:85990336	A	G/A	-		SNP	dbSNP	ExAC		Missense variant	T/I	441	151	tolerated	0.15	144	benign	0.143
rs750230972	115743460	11:85990340	11:85990340	A	G/A	-		SNP	dbSNP	ExAC		Missense variant	L/F	440	101	tolerated	0.1	81	benign	0.08
rs189624073	43965043	11:85990358	11:85990358	C	G/C	C	0	SNP	dbSNP	Frequency~1000Genomes		Missense variant	P/A	434	101	tolerated	0.1	266	benign	0.265
rs765954837	131479914	11:85990360	11:85990360	G	A/G	-		SNP	dbSNP	ExAC		Missense variant	I/T	433	361	tolerated	0.36	2	benign	0.001
rs561655469	94058930	11:85990365	11:85990365	C	A/C	-		SNP	dbSNP			Missense variant	D/E	431	391	tolerated	0.39	3	benign	0.002
rs199506085	47652533	11:85990369	11:85990369	A	T/A/C	-		SNP	dbSNP	ExAC		Missense variant	D/V	430	171	tolerated	0.17	85	benign	0.084
rs199506085	47652533	11:85990369	11:85990369	C	T/A/C	-		SNP	dbSNP	ExAC		Missense variant	D/G	430	291	tolerated	0.29	58	benign	0.057
rs781608320	147145718	11:85990387	11:85990387	A	G/A	-		SNP	dbSNP	ExAC		Missense variant	A/V	424	451	tolerated	0.45	11	benign	0.01
rs746286651	111795893	11:85990394	11:85990394	C	A/C/G	-		SNP	dbSNP	ExAC		Missense variant	F/V	422	91	tolerated	0.09	50	benign	0.049
rs746286651	111795893	11:85990394	11:85990394	G	A/C/G	-		SNP	dbSNP	ExAC		Missense variant	F/L	422	271	tolerated	0.27	50	benign	0.049
rs748240495	113751380	11:85996829	11:85996829	T	C/T	-		SNP	dbSNP	ExAC		Missense variant	G/R	419	1	deleterious	0	825	possibly damaging	0.824
rs202189303	50106694	11:85996846	11:85996846	C	T/C	C	0	SNP	dbSNP	Frequency~1000Genomes~ExAC		Missense variant	Q/R	413	521	tolerated	0.52	54	benign	0.053
rs34013602	9039156	11:85996853	11:85996853	G	C/G	G	0.001	SNP	dbSNP	Frequency~1000Genomes~ESP~ExAC		Missense variant	A/P	411	201	tolerated	0.2	103	benign	0.102
rs760482423	126003121	11:85996856	11:85996856	C	T/C	-		SNP	dbSNP	ExAC		Missense variant	T/A	410	761	tolerated	0.76	2	benign	0.001
rs770822981	136351885	11:85996859	11:85996859	T	A/T	-		SNP	dbSNP	ExAC		Missense variant	S/T	409	471	tolerated	0.47	4	benign	0.003
rs776617402	142150814	11:85996862	11:85996862	C	T/C	-		SNP	dbSNP	ExAC		Missense variant	M/V	408	451	tolerated	0.45	1	benign	0
rs529120093	61578547	11:85996885	11:85996885	C	G/C	-		SNP	dbSNP			Missense variant	T/S	400	761	tolerated	0.76	3	benign	0.002
rs752190439	117704477	11:85996889	11:85996889	A	G/A	-		SNP	dbSNP	ExAC		Missense variant	P/S	399	51	tolerated	0.05	118	benign	0.117
rs372958249	54944194	11:85996890	11:85996890	A	C/A/T	-		SNP	dbSNP	ESP~ExAC		Missense variant	Q/H	398	1	deleterious	0	929	probably damaging	0.928
rs376190197	57771688	11:85996904	11:85996904	C	G/C	-		SNP	dbSNP	ESP		Missense variant	L/V	394	61	tolerated	0.06	81	benign	0.08
rs370829648	53079342	11:85996909	11:85996909	C	T/C	-		SNP	dbSNP	ESP~ExAC		Missense variant	D/G	392	1	deleterious	0	598	possibly damaging	0.597
rs754255547	119771212	11:85996912	11:85996912	C	T/C	-		SNP	dbSNP	ExAC		Missense variant	N/S	391	1001	tolerated	1	5	benign	0.004
rs755185214	120701605	11:85996915	11:85996915	C	G/C	-		SNP	dbSNP	ExAC		Missense variant	P/R	390	51	deleterious	0.05	105	benign	0.104
rs779110334	144645833	11:85996916	11:85996916	A	G/A	-		SNP	dbSNP	ExAC		Missense variant	P/S	390	1001	tolerated	1	7	benign	0.006
rs12222608	7208048	11:86000649	11:86000649	A	G/A	-		SNP	dbSNP	Frequency~HapMap		Missense variant	S/F	383	11	deleterious	0.01	7	benign	0.006
rs267603226	50187544	11:86000652	11:86000652	A	G/A	-		SNP	dbSNP			Missense variant	S/F	382	51	deleterious	0.05	714	possibly damaging	0.713
rs768413521	133940502	11:86000658	11:86000658	A	G/A	-		SNP	dbSNP	ExAC		Missense variant	P/L	380	1	deleterious	0	4	benign	0.003
rs766811814	132337550	11:86000677	11:86000677	C	T/C	-		SNP	dbSNP	ExAC		Missense variant	I/V	374	1001	tolerated	1	95	benign	0.094
rs760077340	125597712	11:86000682	11:86000682	A	G/A	-		SNP	dbSNP	ExAC		Missense variant	P/L	372	41	deleterious	0.04	191	benign	0.19
rs138200809	24055058	11:86000683	11:86000683	A	G/A	-		SNP	dbSNP	ESP~ExAC		Missense variant	P/S	372	81	tolerated	0.08	64	benign	0.063
rs763085613	128608397	11:86000685	11:86000685	A	G/A	-		SNP	dbSNP	ExAC		Missense variant	A/V	371	111	tolerated	0.11	3	benign	0.002
rs764385368	129909217	11:86000686	11:86000686	G	C/G	-		SNP	dbSNP	ExAC		Missense variant	A/P	371	181	tolerated	0.18	222	benign	0.221
rs757432891	122951038	11:86000689	11:86000689	G	T/G	-		SNP	dbSNP	ExAC		Missense variant	T/P	370	21	deleterious	0.02	773	possibly damaging	0.772
rs779701009	145236991	11:86000706	11:86000706	A	G/A	-		SNP	dbSNP	ExAC		Missense variant	S/L	364	61	tolerated	0.06	5	benign	0.004
rs768125947	133652715	11:86000721	11:86000721	A	G/A	-		SNP	dbSNP	ExAC		Missense variant	S/F	359	1	deleterious	0	922	probably damaging	0.921
rs778639396	144174491	11:86000725	11:86000725	G	C/G	-		SNP	dbSNP	ExAC		Missense variant	A/P	358	181	tolerated	0.18	6	benign	0.005
rs77725637	16848725	11:86000728	11:86000728	G	C/G	-		SNP	dbSNP			Missense variant	A/P	357	261	tolerated	0.26	392	benign	0.391
rs747618782	113129154	11:86000730	11:86000730	A	G/A	-		SNP	dbSNP	ExAC		Missense variant	T/I	356	111	tolerated	0.11	923	probably damaging	0.922
rs771541110	137070581	11:86000739	11:86000739	T	G/T	-		SNP	dbSNP	ExAC		Missense variant	S/Y	353	71	tolerated	0.07	3	benign	0.002
rs772758508	138288922	11:86000750	11:86000750	A	T/A	-		SNP	dbSNP	ExAC		Missense variant	K/N	349	441	tolerated	0.44	6	benign	0.005
rs760024067	125544393	11:86000757	11:86000757	C	G/C	-		SNP	dbSNP	ExAC		Missense variant	A/G	347	421	tolerated	0.42	4	benign	0.003
rs367815248	50433902	11:86000766	11:86000766	C	T/C	-		SNP	dbSNP	ESP~ExAC		Missense variant	K/R	344	321	tolerated	0.32	411	benign	0.41
rs763392225	128915251	11:86000772	11:86000772	T	C/T	-		SNP	dbSNP	ExAC		Missense variant	R/H	342	41	deleterious	0.04	963	probably damaging	0.962
rs764175684	129699338	11:86000773	11:86000773	A	G/A	-		SNP	dbSNP	ExAC		Missense variant	R/C	342	1	deleterious	0	963	probably damaging	0.962
rs372267972	54339624	11:86000774	11:86000774	A	C/A/T	-		SNP	dbSNP	ESP~ExAC		Missense variant	Q/H	341	1	deleterious	0	765	possibly damaging	0.764
rs754921696	120437899	11:86001045	11:86001045	C	T/C	-		SNP	dbSNP	ExAC		Missense variant	K/R	336	391	tolerated	0.39	7	benign	0.006
rs763507350	129030462	11:86001055	11:86001055	T	C/T	-		SNP	dbSNP	ExAC		Missense variant	A/T	333	61	tolerated	0.06	34	benign	0.033
rs756826186	122343894	11:86001088	11:86001088	A	T/A	-		SNP	dbSNP	ExAC		Missense variant	R/W	322	1	deleterious	0	766	possibly damaging	0.765
rs772362148	137892278	11:86001120	11:86001120	T	C/T	-		SNP	dbSNP	ExAC		Missense variant	S/N	311	531	tolerated	0.53	3	benign	0.002
rs773590037	139121069	11:86001129	11:86001129	C	G/C	-		SNP	dbSNP	ExAC		Missense variant	S/C	308	1	deleterious	0	346	benign	0.345
rs760630468	126151297	11:86001144	11:86001144	T	G/T	-		SNP	dbSNP	ExAC		Missense variant	S/Y	303	1	deleterious	0	141	benign	0.14
rs776634631	142168064	11:86001154	11:86001154	C	T/C	-		SNP	dbSNP	ExAC		Missense variant	T/A	300	121	tolerated	0.12	3	benign	0.002
rs776707279	142240750	11:86003387	11:86003387	C	T/C	-		SNP	dbSNP	ExAC		Missense variant	K/R	291	71	tolerated	0.07	35	benign	0.034
rs759551605	125071551	11:86003396	11:86003396	C	T/C	-		SNP	dbSNP	ExAC		Missense variant	K/R	288	221	tolerated	0.22	81	benign	0.08
rs769675159	135203095	11:86003400	11:86003400	T	C/T	-		SNP	dbSNP	ExAC		Missense variant	G/R	287	1	deleterious	0	710	possibly damaging	0.709
rs775440772	140973261	11:86003405	11:86003405	G	A/G	-		SNP	dbSNP	ExAC		Missense variant	L/S	285	1	deleterious	0	915	probably damaging	0.914
rs780415400	145951913	11:86003433	11:86003433	T	C/T	-		SNP	dbSNP			Missense variant	D/N	276	1	deleterious	0	223	benign	0.222
rs553760919	86177673	11:86003444	11:86003444	T	C/T	T	0	SNP	dbSNP	Frequency~1000Genomes~ExAC		Missense variant	S/N	272	51	deleterious	0.05	45	benign	0.044
rs761518680	127040196	11:86003448	11:86003448	A	G/A	-		SNP	dbSNP	ExAC		Missense variant	P/S	271	11	deleterious	0.01	1001	probably damaging	1
rs758909122	124428533	11:86007565	11:86007565	T	C/T	-		SNP	dbSNP	ExAC		Missense variant	G/S	262	11	deleterious	0.01	958	probably damaging	0.957
rs778156709	143691406	11:86007568	11:86007568	C	T/C	-		SNP	dbSNP	ExAC		Missense variant	R/G	261	1	deleterious	0	751	possibly damaging	0.75
rs751906075	117419904	11:86007569	11:86007569	T	G/T	-		SNP	dbSNP	ExAC		Missense variant	D/E	260	11	deleterious	0.01	663	possibly damaging	0.662
rs749316213	114827979	11:86011044	11:86011044	T	G/T	-		SNP	dbSNP	ExAC		Missense variant	L/I	251	1	deleterious	0	990	probably damaging	0.989
rs755044261	120560572	11:86011070	11:86011070	C	G/C	-		SNP	dbSNP	ExAC		Missense variant	T/S	242	91	tolerated	0.09	428	benign	0.427
rs779087220	144622704	11:86011087	11:86011087	C	G/C	-		SNP	dbSNP	ExAC		Missense variant	I/M	236	51	deleterious	0.05	983	probably damaging	0.982
rs748011602	113522309	11:86011091	11:86011091	A	T/A	-		SNP	dbSNP	ExAC		Missense variant	D/V	235	1	deleterious	0	932	probably damaging	0.931
rs772116244	137646141	11:86011121	11:86011121	G	A/G	-		SNP	dbSNP	ExAC		Missense variant	M/T	225	1	deleterious	0	999	probably damaging	0.998
rs565308397	97705701	11:86011123	11:86011123	T	A/T	T	0	SNP	dbSNP	Frequency~1000Genomes~ExAC		Missense variant	D/E	224	341	tolerated	0.34	11	benign	0.01
rs746814227	112323931	11:86011124	11:86011124	A	T/A	-		SNP	dbSNP	ExAC		Missense variant	D/V	224	1	deleterious	0	876	possibly damaging	0.875
rs770659547	136188316	11:86011125	11:86011125	G	C/G	-		SNP	dbSNP	ExAC		Missense variant	D/H	224	1	deleterious	0	955	probably damaging	0.954
rs759277181	124796883	11:86011131	11:86011131	G	A/G	-		SNP	dbSNP	ExAC		Missense variant	Y/H	222	21	deleterious	0.02	1001	probably damaging	1
rs773738760	139269905	11:86012282	11:86012282	A	C/A	-		SNP	dbSNP	ExAC		Missense variant~Splice region variant	L/F	219	21	deleterious	0.02	965	probably damaging	0.964
rs754259329	119774992	11:86012341	11:86012341	T	G/T	-		SNP	dbSNP	ExAC		Missense variant	L/M	200	21	deleterious	0.02	956	probably damaging	0.955
rs369897180	52261880	11:86012345	11:86012345	T	C/T	-		SNP	dbSNP	ESP~ExAC		Missense variant	M/I	198	81	tolerated	0.08	203	benign	0.202
rs765510695	131035418	11:86012346	11:86012346	G	A/G	-		SNP	dbSNP	ExAC		Missense variant	M/T	198	21	deleterious	0.02	863	possibly damaging	0.862
rs778042984	143577578	11:86012355	11:86012355	A	G/A	-		SNP	dbSNP	ExAC		Missense variant	A/V	195	11	deleterious	0.01	33	benign	0.032
rs781133632	146670651	11:86012365	11:86012365	T	C/T	-		SNP	dbSNP	ExAC		Missense variant	V/I	192	1	deleterious	0	7	benign	0.006
rs202022146	49954332	11:86012368	11:86012368	A	C/A	-		SNP	dbSNP			Missense variant	G/W	191	1	deleterious	0	999	probably damaging	0.998
rs74727972	14871754	11:86012377	11:86012377	T	G/T	-		SNP	dbSNP	Cited		Missense variant	L/I	188	1	deleterious	0	961	probably damaging	0.96
rs745676394	111185128	11:86012381	11:86012381	T	A/T	-		SNP	dbSNP	ExAC		Missense variant	N/K	186	11	deleterious	0.01	852	possibly damaging	0.851
rs144544770	29361794	11:86012382	11:86012382	C	T/C	C	0	SNP	dbSNP	Frequency~1000Genomes~ESP~ExAC		Missense variant	N/S	186	31	deleterious	0.03	78	benign	0.077
rs765338634	130863226	11:86014880	11:86014880	G	A/G	-		SNP	dbSNP	ExAC		Missense variant	L/P	179	1	deleterious	0	990	probably damaging	0.989
rs567632388	100025678	11:86014884	11:86014884	A	G/A	A	0	SNP	dbSNP	Frequency~1000Genomes~ExAC		Missense variant	L/F	178	1	deleterious	0	986	probably damaging	0.985
rs764258400	129782129	11:86014901	11:86014901	C	T/C	-		SNP	dbSNP	ExAC		Missense variant	Q/R	172	1	deleterious	0	580	possibly damaging	0.579
rs751759837	117273553	11:86014905	11:86014905	C	T/C	-		SNP	dbSNP	ExAC		Missense variant	I/V	171	61	tolerated	0.06	172	benign	0.171
rs757198200	122716159	11:86014914	11:86014914	T	C/T	-		SNP	dbSNP	ExAC		Missense variant	V/I	168	101	tolerated	0.1	22	benign	0.021
rs746285694	111794937	11:86014940	11:86014940	G	A/G	-		SNP	dbSNP			Missense variant	M/T	159	1	deleterious	0	765	possibly damaging	0.764
rs373046489	55021516	11:86014941	11:86014941	C	T/C	C	0	SNP	dbSNP	Frequency~1000Genomes~ESP~ExAC		Missense variant	M/V	159	11	deleterious	0.01	51	benign	0.05
rs12800974	7714318	11:86014944	11:86014944	C	T/C/G	-		SNP	dbSNP	Frequency~HapMap~Cited		Missense variant	T/A	158	1	deleterious	0	33	benign	0.032
rs12800974	7714318	11:86014944	11:86014944	G	T/C/G	-		SNP	dbSNP	Frequency~HapMap~Cited		Missense variant	T/P	158	1	deleterious	0	839	possibly damaging	0.838
rs377463080	58884075	11:86014961	11:86014961	C	G/C	-		SNP	dbSNP	ESP~ExAC		Missense variant~Splice region variant	A/G	152	91	tolerated	0.09	5	benign	0.004
rs762002253	127524163	11:86022367	11:86022367	G	C/G	-		SNP	dbSNP	ExAC		Missense variant~Splice region variant	G/A	151	11	deleterious	0.01	713	possibly damaging	0.712
rs756054547	121571618	11:86022380	11:86022380	C	T/C	-		SNP	dbSNP	ExAC		Missense variant	K/E	147	1	deleterious	0	768	possibly damaging	0.767
rs145115354	29838416	11:86022389	11:86022389	T	C/T	-		SNP	dbSNP	ESP~ExAC		Missense variant	D/N	144	1	deleterious	0	1001	probably damaging	1
rs754558342	120074225	11:86022403	11:86022403	T	C/T	-		SNP	dbSNP	ExAC		Missense variant	R/K	139	1	deleterious	0	421	benign	0.42
rs531548903	64003164	11:86022410	11:86022410	C	A/C	C	0	SNP	dbSNP	Frequency~1000Genomes~ExAC		Missense variant	S/A	137	71	tolerated	0.07	224	benign	0.223
rs747618387	113128759	11:86022434	11:86022434	C	T/C	-		SNP	dbSNP	ExAC		Missense variant	R/G	129	1	deleterious	0	822	possibly damaging	0.821
rs200363412	48438198	11:86022444	11:86022444	G	C/G	-		SNP	dbSNP			Missense variant	R/S	125	1	deleterious	0	451	possibly damaging	0.45
rs780443419	145979949	11:86026315	11:86026315	G	A/G	-		SNP	dbSNP	ExAC		Missense variant	F/S	109	1	deleterious	0	995	probably damaging	0.994
rs750147583	115660011	11:86026324	11:86026324	G	A/G	-		SNP	dbSNP			Missense variant	L/S	106	1	deleterious	0	1000	probably damaging	0.999
rs779466539	145002329	11:86026337	11:86026337	C	T/C	-		SNP	dbSNP	ExAC		Missense variant	T/A	102	61	tolerated	0.06	21	benign	0.02
rs371017558	53244233	11:86031490	11:86031490	C	A/C	-		SNP	dbSNP	ESP~ExAC		Missense variant	H/Q	84	51	deleterious	0.05	525	possibly damaging	0.524
rs780886080	146422941	11:86031498	11:86031498	C	T/C	-		SNP	dbSNP	ExAC		Missense variant	T/A	82	51	deleterious	0.05	520	possibly damaging	0.519
rs754371476	119887218	11:86031504	11:86031504	C	T/C	-		SNP	dbSNP	ExAC		Missense variant	I/V	80	311	tolerated	0.31	64	benign	0.063
rs755598180	121114873	11:86031514	11:86031514	C	G/C	-		SNP	dbSNP	ExAC		Missense variant	F/L	76	1	deleterious	0	791	possibly damaging	0.79
rs748465366	113976423	11:86031539	11:86031539	C	G/C	-		SNP	dbSNP	ExAC		Missense variant	T/S	68	131	tolerated	0.13	4	benign	0.003
rs772279792	137809863	11:86031540	11:86031540	A	T/A/C	-		SNP	dbSNP	ExAC		Missense variant	T/S	68	131	tolerated	0.13	4	benign	0.003
rs772279792	137809863	11:86031540	11:86031540	C	T/A/C	-		SNP	dbSNP	ExAC		Missense variant	T/A	68	631	tolerated	0.63	2	benign	0.001
rs141093733	26478430	11:86031578	11:86031578	C	T/C	-		SNP	dbSNP	ESP~ExAC		Missense variant	N/S	55	791	tolerated	0.79	16	benign	0.015
rs769730320	135258303	11:86031588	11:86031588	C	T/C	-		SNP	dbSNP	ExAC		Missense variant	M/V	52	1001	tolerated	1	32	benign	0.031
rs775211588	140743884	11:86031594	11:86031594	G	T/G	-		SNP	dbSNP	ExAC		Missense variant	N/H	50	21	deleterious	0.02	22	benign	0.021
rs762683708	128206156	11:86031599	11:86031599	T	C/T	-		SNP	dbSNP	ExAC		Missense variant	C/Y	48	1	deleterious	0	193	benign	0.192
rs763758108	129281428	11:86031606	11:86031606	C	T/C	-		SNP	dbSNP	ExAC		Missense variant	I/V	46	201	tolerated	0.2	46	benign	0.045
rs759002840	124522322	11:86068657	11:86068657	C	G/A/C	-		SNP	dbSNP	ExAC		Missense variant	L/V	42	11	deleterious	0.01	94	benign	0.093
rs757415973	122934097	11:86068665	11:86068665	C	T/C	-		SNP	dbSNP	ExAC		Missense variant	K/R	39	41	deleterious	0.04	25	benign	0.024
rs781418654	146955891	11:86068667	11:86068667	G	C/G	-		SNP	dbSNP	ExAC		Missense variant	K/N	38	1	deleterious	0	1001	probably damaging	1
rs756151627	121668770	11:86068675	11:86068675	G	C/G	-		SNP	dbSNP	ExAC		Missense variant	G/R	36	11	deleterious	0.01	942	probably damaging	0.941
rs201030001	49048166	11:86068677	11:86068677	G	A/G	-		SNP	dbSNP	ExAC		Missense variant	M/T	35	11	deleterious	0.01	59	benign	0.058
rs146840505	31276893	11:86068679	11:86068679	C	G/C	C	0	SNP	dbSNP	Frequency~1000Genomes~ESP~ExAC		Missense variant	I/M	34	251	tolerated	0.25	5	benign	0.004
rs558010093	90419619	11:86068681	11:86068681	C	T/C	C	0	SNP	dbSNP	Frequency~1000Genomes~ExAC		Missense variant	I/V	34	1001	tolerated	1	1	benign	0
rs773948451	139479766	11:86068687	11:86068687	C	G/C	-		SNP	dbSNP	ExAC		Missense variant	H/D	32	21	deleterious	0.02	32	benign	0.031
rs771800238	137329883	11:86068708	11:86068708	C	T/C	-		SNP	dbSNP	ExAC		Missense variant	T/A	25	1001	tolerated	1	69	benign	0.068
rs187561271	41904281	11:86068719	11:86068719	A	G/A	-		SNP	dbSNP	Frequency~1000Genomes		Missense variant	A/V	21	1	deleterious	0	13	benign	0.012
rs776273405	141806556	11:86068750	11:86068750	C	T/C	-		SNP	dbSNP	ExAC		Missense variant	T/A	11	1001	tolerated	1	3	benign	0.002
rs751824714	117338473	11:86068761	11:86068761	C	G/C	-		SNP	dbSNP	ExAC		Missense variant	T/R	7	1	deleterious	0	135	benign	0.134
rs867182591	150678671	11:86068773	11:86068773	T	C/T	-		SNP	dbSNP			Missense variant	G/D	3	1	deleterious	0	997	probably damaging	0.996

## Sheet: SYNJ1 nsSNP variants
Variant ID	vf	Location	Chr: bp	vf_allele	Alleles	gmaf_allele	Global MAF	Class	Source	Evidence	Clin. Sig.	Conseq. Type	AA	AA coord	sift_sort	sift_class	SIFT	polyphen_sort	polyphen_class	PolyPhen
rs111335712	18708717	21:32634880	21:32634880	C	T/C	-		SNP	dbSNP			Missense variant	E/G	1346	371	tolerated - low confidence	0.37	1	unknown	0
rs780568261	146104893	21:32638909	21:32638909	C	T/C	-		SNP	dbSNP	ExAC		Missense variant~Splice region variant	Q/R	1344	41	deleterious - low confidence	0.04	1	unknown	0
rs751262506	116775786	21:32638912	21:32638912	A	G/A	-		SNP	dbSNP	ExAC		Missense variant	P/L	1343	341	tolerated - low confidence	0.34	1	unknown	0
rs546986773	79414986	21:32638915	21:32638915	C	T/C	C	0	SNP	dbSNP	Frequency~1000Genomes~ExAC		Missense variant	Q/R	1342	221	tolerated - low confidence	0.22	1	unknown	0
rs778062243	143596849	21:32638939	21:32638939	T	C/T	-		SNP	dbSNP	ExAC		Missense variant	S/N	1334	281	tolerated - low confidence	0.28	1	unknown	0
rs199989805	48096051	21:32638943	21:32638943	A	G/A	-		SNP	dbSNP	ExAC		Missense variant	H/Y	1333	11	deleterious - low confidence	0.01	1	unknown	0
rs141669628	26960020	21:32638950	21:32638950	G	C/G/T	-		SNP	dbSNP	ESP~ExAC		Missense variant	R/S	1330	41	deleterious - low confidence	0.04	1	benign	0
rs772148306	137678241	21:32638951	21:32638951	G	C/G	-		SNP	dbSNP	ExAC		Missense variant	R/T	1330	1	deleterious - low confidence	0	1	benign	0
rs780038881	145575099	21:32638957	21:32638957	G	C/G/T	-		SNP	dbSNP	ExAC		Missense variant	R/P	1328	1	deleterious - low confidence	0	1	benign	0
rs780038881	145575099	21:32638957	21:32638957	T	C/G/T	-		SNP	dbSNP	ExAC		Missense variant	R/Q	1328	1	deleterious - low confidence	0	1	benign	0
rs768910270	134437597	21:32638973	21:32638973	C	G/C	-		SNP	dbSNP	ExAC		Missense variant	P/A	1323	1	deleterious - low confidence	0	1	benign	0
rs776337872	141871074	21:32638976	21:32638976	C	G/C	-		SNP	dbSNP	ExAC		Missense variant	P/A	1322	261	tolerated - low confidence	0.26	1	benign	0
rs761637283	127158894	21:32638985	21:32638985	T	A/T	-		SNP	dbSNP	ExAC		Missense variant	L/M	1319	1	deleterious - low confidence	0	3	benign	0.002
rs769664150	135192081	21:32638987	21:32638987	C	T/C	-		SNP	dbSNP	ExAC		Missense variant	N/S	1318	391	tolerated - low confidence	0.39	1	benign	0
rs371076175	53295550	21:32638991	21:32638991	T	G/T	-		SNP	dbSNP			Missense variant	P/T	1317	21	deleterious - low confidence	0.02	642	possibly damaging	0.641
rs375902516	57520311	21:32638996	21:32638996	A	G/A	-		SNP	dbSNP	ESP~ExAC		Missense variant	P/L	1315	71	tolerated - low confidence	0.07	714	possibly damaging	0.713
rs766057048	131582230	21:32639004	21:32639004	A	C/A	-		SNP	dbSNP	ExAC		Missense variant	Q/H	1312	111	tolerated - low confidence	0.11	527	possibly damaging	0.526
rs751069566	116582701	21:32639012	21:32639012	C	T/C	-		SNP	dbSNP	ExAC		Missense variant	M/V	1310	341	tolerated - low confidence	0.34	4	benign	0.003
rs566061880	98457870	21:32639015	21:32639015	T	G/T	T	0	SNP	dbSNP	Frequency~1000Genomes		Missense variant	P/T	1309	151	tolerated - low confidence	0.15	5	benign	0.004
rs767170641	132696689	21:32639026	21:32639026	C	G/C	-		SNP	dbSNP	ExAC		Missense variant	P/R	1305	1	deleterious - low confidence	0	394	benign	0.393
rs757637208	123155540	21:32639035	21:32639035	A	G/A	-		SNP	dbSNP	ExAC		Missense variant	P/L	1302	1	deleterious - low confidence	0	836	possibly damaging	0.835
rs779188682	144724231	21:32639036	21:32639036	A	G/A	-		SNP	dbSNP	ExAC		Missense variant	P/S	1302	61	tolerated - low confidence	0.06	755	possibly damaging	0.754
rs758900160	124419563	21:32639043	21:32639043	A	C/A	-		SNP	dbSNP	ExAC		Missense variant	L/F	1299	41	deleterious - low confidence	0.04	158	benign	0.157
rs780163347	145699671	21:32639053	21:32639053	T	G/T	-		SNP	dbSNP	ExAC		Missense variant	A/D	1296	141	tolerated - low confidence	0.14	52	benign	0.051
rs147025577	31431074	21:32639056	21:32639056	A	G/A	-		SNP	dbSNP	ESP~ExAC		Missense variant	P/L	1295	1	deleterious - low confidence	0	283	benign	0.282
rs138334718	24167363	21:32639057	21:32639057	A	G/A	A	0	SNP	dbSNP	Frequency~1000Genomes~ESP~ExAC		Missense variant	P/S	1295	91	tolerated - low confidence	0.09	15	benign	0.014
rs141785091	27056610	21:32639059	21:32639059	A	G/A/C	-		SNP	dbSNP	ESP~ExAC		Missense variant	P/L	1294	111	tolerated - low confidence	0.11	4	benign	0.003
rs141785091	27056610	21:32639059	21:32639059	C	G/A/C	-		SNP	dbSNP	ESP~ExAC		Missense variant	P/R	1294	51	tolerated - low confidence	0.05	330	benign	0.329
rs749298495	114810262	21:32639063	21:32639063	A	G/A	-		SNP	dbSNP	ExAC		Missense variant	P/S	1293	81	tolerated - low confidence	0.08	5	benign	0.004
rs60376283	11929811	21:32639068	21:32639068	A	G/A	-		SNP	dbSNP			Missense variant	S/F	1291	11	deleterious - low confidence	0.01	111	benign	0.11
rs773778531	139309710	21:32639071	21:32639071	C	G/C	-		SNP	dbSNP	ExAC		Missense variant	S/C	1290	21	deleterious - low confidence	0.02	600	possibly damaging	0.599
rs149288077	33314235	21:32639077	21:32639077	A	G/A	-		SNP	dbSNP	ESP~ExAC		Missense variant	P/L	1288	521	tolerated - low confidence	0.52	1	benign	0
rs760251115	125771606	21:32639080	21:32639080	C	G/C	-		SNP	dbSNP	ExAC		Missense variant	P/R	1287	31	deleterious - low confidence	0.03	654	possibly damaging	0.653
rs866085400	149578651	21:32639081	21:32639081	A	G/A	-		SNP	dbSNP			Missense variant	P/S	1287	131	tolerated - low confidence	0.13	27	benign	0.026
rs548516848	80942448	21:32639101	21:32639101	G	A/G	G	0	SNP	dbSNP	Frequency~1000Genomes~ExAC		Missense variant	L/P	1280	61	tolerated - low confidence	0.06	15	benign	0.014
rs2230766	1609933	21:32639102	21:32639102	T	G/A/T	A	0.041	SNP	dbSNP	Frequency~1000Genomes~ESP~ExAC		Missense variant	L/M	1280	91	tolerated - low confidence	0.09	654	possibly damaging	0.653
rs751970113	117484004	21:32639104	21:32639104	A	G/A	-		SNP	dbSNP	ExAC		Missense variant	P/L	1279	1	deleterious - low confidence	0	1000	probably damaging	0.999
rs755098852	120615201	21:32639105	21:32639105	A	G/A	-		SNP	dbSNP	ExAC		Missense variant	P/S	1279	41	deleterious - low confidence	0.04	999	probably damaging	0.998
rs781066636	146603615	21:32639120	21:32639120	A	T/A/C	-		SNP	dbSNP	ExAC		Missense variant	T/S	1274	451	tolerated - low confidence	0.45	3	benign	0.002
rs781066636	146603615	21:32639120	21:32639120	C	T/A/C	-		SNP	dbSNP	ExAC		Missense variant	T/A	1274	821	tolerated - low confidence	0.82	1	benign	0
rs767695759	133222178	21:32639677	21:32639677	G	A/G	-		SNP	dbSNP	ExAC		Missense variant	S/P	1270	1001	tolerated - low confidence	1	1	benign	0
rs752805765	118320260	21:32639679	21:32639679	A	G/A	-		SNP	dbSNP	ExAC		Missense variant	T/M	1269	251	tolerated - low confidence	0.25	76	benign	0.075
rs139146760	24847809	21:32639716	21:32639716	C	T/C	-		SNP	dbSNP	ESP~ExAC		Missense variant	R/G	1257	11	deleterious - low confidence	0.01	51	benign	0.05
rs372495350	54539010	21:32639722	21:32639722	A	C/A	-		SNP	dbSNP	ESP~ExAC		Missense variant	A/S	1255	71	tolerated - low confidence	0.07	9	benign	0.008
rs778501870	144036825	21:32639728	21:32639728	T	C/T	-		SNP	dbSNP	ExAC		Missense variant	A/T	1253	441	tolerated - low confidence	0.44	51	benign	0.05
rs144048853	28947727	21:32639730	21:32639730	T	C/T	-		SNP	dbSNP	ESP~ExAC		Missense variant	R/Q	1252	131	tolerated - low confidence	0.13	8	benign	0.007
rs779662077	145198031	21:32639731	21:32639731	A	G/A/C	-		SNP	dbSNP	ExAC		Missense variant	R/W	1252	1	deleterious - low confidence	0	720	possibly damaging	0.719
rs779662077	145198031	21:32639731	21:32639731	C	G/A/C	-		SNP	dbSNP	ExAC		Missense variant	R/G	1252	131	tolerated - low confidence	0.13	236	benign	0.235
rs386352368	59149938	21:32639733	21:32639733	A	G/A/T	A	0	SNP	dbSNP	Frequency~1000Genomes~Phenotype_or_Disease~ExAC	uncertain significance	Missense variant	A/V	1251	501	tolerated - low confidence	0.5	4	benign	0.003
rs386352368	59149938	21:32639733	21:32639733	T	G/A/T	A	0	SNP	dbSNP	Frequency~1000Genomes~Phenotype_or_Disease~ExAC	uncertain significance	Missense variant	A/E	1251	641	tolerated - low confidence	0.64	142	benign	0.141
rs769125182	134652702	21:32639734	21:32639734	T	C/T	-		SNP	dbSNP	ExAC		Missense variant	A/T	1251	431	tolerated - low confidence	0.43	6	benign	0.005
rs144155248	29036585	21:32639746	21:32639746	A	G/A	-		somatic_SNV	dbSNP			Missense variant	P/S	1247	1	deleterious - low confidence	0	879	possibly damaging	0.878
rs774568633	140100417	21:32639754	21:32639754	G	A/G	-		SNP	dbSNP	ExAC		Missense variant	I/T	1244	81	tolerated - low confidence	0.08	8	benign	0.007
rs543639398	76073180	21:32639764	21:32639764	A	C/A	-		SNP	dbSNP	ExAC		Missense variant	A/S	1241	61	tolerated - low confidence	0.06	277	benign	0.276
rs376836481	58336376	21:32639766	21:32639766	T	C/T	-		SNP	dbSNP	ESP~ExAC		Missense variant	R/H	1240	1	deleterious - low confidence	0	743	possibly damaging	0.742
rs114994257	21837159	21:32639767	21:32639767	A	G/A	A	0	SNP	dbSNP	Frequency~1000Genomes~ExAC		Missense variant	R/C	1240	1	deleterious - low confidence	0	795	possibly damaging	0.794
rs760863245	126384263	21:32639773	21:32639773	A	G/A	-		SNP	dbSNP	ExAC		Missense variant	P/S	1238	51	deleterious - low confidence	0.05	11	benign	0.01
rs145937537	30524518	21:32639778	21:32639778	A	G/A	A	0.001	SNP	dbSNP	Frequency~1000Genomes~ESP~ExAC		Missense variant~Splice region variant	T/M	1236	101	tolerated - low confidence	0.1	7	benign	0.006
rs61752550	12250647	21:32641897	21:32641897	A	G/A/C	A	0	SNP	dbSNP	Frequency~1000Genomes~ExAC		Missense variant~Splice region variant	P/L	1235	1	deleterious - low confidence	0	383	benign	0.382
rs61752550	12250647	21:32641897	21:32641897	C	G/A/C	A	0	SNP	dbSNP	Frequency~1000Genomes~ExAC		Missense variant~Splice region variant	P/R	1235	11	deleterious - low confidence	0.01	55	benign	0.054
rs779766895	145302927	21:32641903	21:32641903	C	G/C	-		SNP	dbSNP	ExAC		Missense variant	A/G	1233	131	tolerated - low confidence	0.13	3	benign	0.002
rs77164494	16478805	21:32641904	21:32641904	G	C/G	G	0	SNP	dbSNP	Frequency~1000Genomes~ESP~ExAC		Missense variant	A/P	1233	161	tolerated - low confidence	0.16	3	benign	0.002
rs780730508	146267254	21:32641909	21:32641909	A	C/A	-		SNP	dbSNP	ExAC		Missense variant	S/I	1231	31	deleterious - low confidence	0.03	3	benign	0.002
rs747582266	113092599	21:32641910	21:32641910	C	T/C	-		SNP	dbSNP	ExAC		Missense variant	S/G	1231	481	tolerated - low confidence	0.48	1	benign	0
rs777317691	142851694	21:32641928	21:32641928	C	G/C	-		SNP	dbSNP	ExAC		Missense variant	P/A	1225	101	tolerated - low confidence	0.1	7	benign	0.006
rs748917955	114429394	21:32641933	21:32641933	A	G/A	-		SNP	dbSNP	ExAC		Missense variant	A/V	1223	231	tolerated - low confidence	0.23	3	benign	0.002
rs772565258	138095541	21:32641934	21:32641934	G	C/G	-		SNP	dbSNP	ExAC		Missense variant	A/P	1223	561	tolerated - low confidence	0.56	3	benign	0.002
rs747574564	113084891	21:32641942	21:32641942	C	G/C	-		SNP	dbSNP	ExAC		Missense variant	A/G	1220	291	tolerated - low confidence	0.29	3	benign	0.002
rs376855373	58352872	21:32641949	21:32641949	A	G/A	-		SNP	dbSNP	ESP~ExAC		Missense variant	P/S	1218	101	tolerated - low confidence	0.1	11	benign	0.01
rs776889207	142422828	21:32641963	21:32641963	T	C/T	-		SNP	dbSNP	ExAC		Missense variant	R/H	1213	91	tolerated - low confidence	0.09	9	benign	0.008
rs777025519	142559245	21:32642098	21:32642098	C	T/C	-		SNP	dbSNP	ExAC		Missense variant	I/V	1211	481	tolerated - low confidence	0.48	2	benign	0.001
rs748629930	114141116	21:32642112	21:32642112	A	G/A	-		SNP	dbSNP	ExAC		Missense variant	T/I	1206	191	tolerated - low confidence	0.19	2	benign	0.001
rs769768265	135296282	21:32642113	21:32642113	C	T/C	-		SNP	dbSNP	ExAC		Missense variant	T/A	1206	781	tolerated - low confidence	0.78	1	benign	0
rs114618506	21569808	21:32642119	21:32642119	G	C/G	-		SNP	dbSNP	Frequency~1000Genomes		Missense variant	G/R	1204	1	deleterious - low confidence	0	320	benign	0.319
rs773329386	138860229	21:32642122	21:32642122	A	G/A	-		SNP	dbSNP	ExAC		Missense variant	P/S	1203	11	deleterious - low confidence	0.01	220	benign	0.219
rs763211395	128734297	21:32642127	21:32642127	C	T/C	-		SNP	dbSNP	ExAC		Missense variant	K/R	1201	31	deleterious - low confidence	0.03	564	possibly damaging	0.563
rs561276644	93680711	21:32643413	21:32643413	T	C/T	-		SNP	dbSNP	ExAC		Missense variant	E/K	1198	41	deleterious - low confidence	0.04	11	benign	0.01
rs774571965	140103753	21:32643425	21:32643425	C	T/C	-		SNP	dbSNP	ExAC		Missense variant	R/G	1194	1	deleterious - low confidence	0	158	benign	0.157
rs759691158	125211219	21:32643436	21:32643436	A	G/A	-		SNP	dbSNP	ExAC		Missense variant	P/L	1190	31	deleterious - low confidence	0.03	652	possibly damaging	0.651
rs373387769	55320560	21:32643440	21:32643440	C	T/C	-		SNP	dbSNP			Missense variant	S/G	1189	61	tolerated - low confidence	0.06	7	benign	0.006
rs771833786	137363461	21:32643448	21:32643448	A	G/A	-		SNP	dbSNP	ExAC		Missense variant	A/V	1186	31	deleterious - low confidence	0.03	124	benign	0.123
rs775339085	140871496	21:32643455	21:32643455	C	T/C	-		SNP	dbSNP	ExAC		Missense variant~Splice region variant	I/V	1184	591	tolerated - low confidence	0.59	1	benign	0
rs142964720	28042347	21:32643457	21:32643457	T	C/T	T	0	SNP	dbSNP	Frequency~1000Genomes~ESP~ExAC		Missense variant~Splice region variant	G/D	1183	201	tolerated - low confidence	0.2	582	possibly damaging	0.581
rs778963448	144498808	21:32644971	21:32644971	T	C/T	-		SNP	dbSNP	ExAC		Missense variant	G/R	1182	71	tolerated - low confidence	0.07	42	benign	0.041
rs746142739	111651854	21:32644983	21:32644983	C	T/C	-		SNP	dbSNP	ExAC		Missense variant	R/G	1178	101	tolerated - low confidence	0.1	368	benign	0.367
rs772312492	137842593	21:32644985	21:32644985	C	G/C	-		SNP	dbSNP	ExAC		Missense variant	T/S	1177	441	tolerated - low confidence	0.44	4	benign	0.003
rs775185950	140718215	21:32644986	21:32644986	G	T/G	-		SNP	dbSNP	ExAC		Missense variant	T/P	1177	131	tolerated - low confidence	0.13	95	benign	0.094
rs569046864	101437692	21:32644988	21:32644988	A	G/A	A	0	SNP	dbSNP	Frequency~1000Genomes~ExAC		Missense variant	P/L	1176	301	tolerated - low confidence	0.3	17	benign	0.016
rs151126056	34842720	21:32644995	21:32644995	A	G/A	-		SNP	dbSNP	ESP~ExAC		Missense variant	P/S	1174	1	deleterious - low confidence	0	530	possibly damaging	0.529
rs780343466	145879938	21:32645654	21:32645654	T	G/T	-		SNP	dbSNP	ExAC		Missense variant	P/Q	1167	81	tolerated - low confidence	0.08	1001	probably damaging	1
rs866609752	150104413	21:32645655	21:32645655	T	G/T	-		SNP	dbSNP			Missense variant	P/T	1167	41	deleterious - low confidence	0.04	1000	probably damaging	0.999
rs768503724	134030751	21:32645667	21:32645667	C	G/C	-		SNP	dbSNP	ExAC		Missense variant	Q/E	1163	11	deleterious	0.01	978	probably damaging	0.977
rs748154988	113665813	21:32645669	21:32645669	C	G/C	-		SNP	dbSNP	ExAC		Missense variant	P/R	1162	11	deleterious	0.01	1000	probably damaging	0.999
rs769822700	135350777	21:32645675	21:32645675	A	G/A	-		SNP	dbSNP	ExAC		Missense variant	A/V	1160	151	tolerated	0.15	17	benign	0.016
rs773242399	138773173	21:32645678	21:32645678	A	G/A	-		SNP	dbSNP	ExAC		Missense variant	P/L	1159	1	deleterious	0	1000	probably damaging	0.999
rs762546216	128068544	21:32645684	21:32645684	A	G/A	-		SNP	dbSNP	ExAC		Missense variant	T/I	1157	31	deleterious	0.03	52	benign	0.051
rs765746949	131271852	21:32645690	21:32645690	A	G/A	-		SNP	dbSNP	ExAC		Missense variant	P/L	1155	31	deleterious	0.03	1000	probably damaging	0.999
rs372632176	54658776	21:32645691	21:32645691	T	G/T	-		SNP	dbSNP	ESP~ExAC		Missense variant	P/T	1155	11	deleterious	0.01	1000	probably damaging	0.999
rs759103240	124622793	21:32645694	21:32645694	T	C/T	-		SNP	dbSNP	ExAC		Missense variant	A/T	1154	31	deleterious	0.03	652	possibly damaging	0.651
rs527362526	59823989	21:32645697	21:32645697	T	C/T	T	0	SNP	dbSNP	Frequency~1000Genomes~ExAC		Missense variant	V/I	1153	211	tolerated	0.21	3	benign	0.002
rs754183983	119699579	21:32645706	21:32645706	T	G/T	-		SNP	dbSNP	ExAC		Missense variant	P/T	1150	101	tolerated	0.1	1000	probably damaging	0.999
rs765767792	131292701	21:32645714	21:32645714	A	G/A	-		SNP	dbSNP	ExAC		Missense variant	P/L	1147	11	deleterious	0.01	44	benign	0.043
rs763783154	129306494	21:32645736	21:32645736	C	G/C	-		SNP	dbSNP			Missense variant	Q/E	1140	281	tolerated	0.28	146	benign	0.145
rs868044397	151542722	21:32645739	21:32645739	T	C/T	-		SNP	dbSNP			Missense variant	A/T	1139	461	tolerated	0.46	3	benign	0.002
rs758520394	124039486	21:32645753	21:32645753	A	G/A	-		SNP	dbSNP	ExAC		Missense variant	P/L	1134	381	tolerated	0.38	1	benign	0
rs779932426	145468552	21:32645771	21:32645771	C	T/C	-		SNP	dbSNP	ExAC		Missense variant	Q/R	1128	131	tolerated	0.13	67	benign	0.066
rs749302755	114814524	21:32646393	21:32646393	C	T/C	-		SNP	dbSNP	ExAC		Missense variant~Splice region variant	S/G	1122	631	tolerated	0.63	1	benign	0
rs745404497	110913004	21:32646413	21:32646413	C	G/C	-		SNP	dbSNP	ExAC		Missense variant	P/R	1115	101	tolerated	0.1	259	benign	0.258
rs115685328	22327810	21:32646416	21:32646416	A	G/A	-		SNP	dbSNP	Frequency~1000Genomes		Missense variant	T/I	1114	101	tolerated	0.1	47	benign	0.046
rs771524798	137054254	21:32646425	21:32646425	T	G/T	-		SNP	dbSNP	ExAC		Missense variant	P/Q	1111	21	deleterious	0.02	31	benign	0.03
rs141107054	26489597	21:32646431	21:32646431	T	C/T	-		SNP	dbSNP	ESP~ExAC		Missense variant	R/Q	1109	21	deleterious	0.02	998	probably damaging	0.997
rs149817769	33754815	21:32646435	21:32646435	C	T/C	C	0.001	SNP	dbSNP	Frequency~1000Genomes~ESP~ExAC		Missense variant	S/G	1108	41	deleterious	0.04	185	benign	0.184
rs773437219	138968149	21:32646444	21:32646444	C	T/C	-		SNP	dbSNP	ExAC		Missense variant	I/V	1105	1001	tolerated	1	2	benign	0.001
rs376161689	57746800	21:32646446	21:32646446	C	G/C/T	-		SNP	dbSNP	ESP~ExAC		Missense variant	P/R	1104	11	deleterious	0.01	865	possibly damaging	0.864
rs376161689	57746800	21:32646446	21:32646446	T	G/C/T	-		SNP	dbSNP	ESP~ExAC		Missense variant	P/H	1104	81	tolerated	0.08	927	probably damaging	0.926
rs759699908	125219980	21:32646447	21:32646447	A	G/A	-		SNP	dbSNP	ExAC		Missense variant	P/S	1104	41	deleterious	0.04	809	possibly damaging	0.808
rs767636058	133162449	21:32646453	21:32646453	G	A/G	-		SNP	dbSNP	ExAC		Missense variant	S/P	1102	181	tolerated	0.18	6	benign	0.005
rs753032623	118547272	21:32646459	21:32646459	A	C/A	-		SNP	dbSNP	ExAC		Missense variant	V/L	1100	471	tolerated	0.47	1	benign	0
rs777669288	143203581	21:32646468	21:32646468	T	C/T	-		SNP	dbSNP	ExAC		Missense variant	E/K	1097	481	tolerated	0.48	41	benign	0.04
rs753541904	119056994	21:32646470	21:32646470	A	G/A	-		SNP	dbSNP	ExAC		Missense variant	S/L	1096	131	tolerated	0.13	18	benign	0.017
rs757040942	122558796	21:32646473	21:32646473	C	A/C	-		SNP	dbSNP	ExAC		Missense variant	I/R	1095	201	tolerated	0.2	59	benign	0.058
rs147931121	32184949	21:32646501	21:32646501	C	G/C	-		SNP	dbSNP	ESP~ExAC		Missense variant	R/G	1086	171	tolerated	0.17	6	benign	0.005
rs768275983	133802869	21:32646518	21:32646518	C	G/C	-		SNP	dbSNP	ExAC		Missense variant	S/C	1080	11	deleterious	0.01	807	possibly damaging	0.806
rs773666811	139197880	21:32646525	21:32646525	G	C/G	-		SNP	dbSNP	ExAC		Missense variant	G/R	1078	11	deleterious	0.01	83	benign	0.082
rs61752559	12250656	21:32646543	21:32646543	G	A/G	-		SNP	dbSNP	Frequency~ESP~ExAC		Missense variant	S/P	1072	341	tolerated	0.34	79	benign	0.078
rs376590419	58121281	21:32646556	21:32646556	A	C/A	-		SNP	dbSNP	ESP~ExAC		Missense variant	Q/H	1067	11	deleterious	0.01	977	probably damaging	0.976
rs774723994	140255894	21:32646560	21:32646560	A	G/A	-		SNP	dbSNP	ExAC		Missense variant	P/L	1066	31	deleterious	0.03	988	probably damaging	0.987
rs370400799	52703326	21:32646585	21:32646585	C	T/C	-		SNP	dbSNP	ESP		Missense variant	S/G	1058	301	tolerated	0.3	1	benign	0
rs775685969	141218651	21:32646587	21:32646587	C	T/C	-		SNP	dbSNP	ExAC		Missense variant	Y/C	1057	151	tolerated	0.15	600	possibly damaging	0.599
rs867930716	151428735	21:32646588	21:32646588	C	A/C	-		SNP	dbSNP			Missense variant	Y/D	1057	221	tolerated	0.22	3	benign	0.002
rs115353088	22092225	21:32646598	21:32646598	T	A/T	T	0	SNP	dbSNP	Frequency~1000Genomes~ExAC		Missense variant	D/E	1053	141	tolerated	0.14	95	benign	0.094
rs771265483	136794742	21:32650189	21:32650189	G	A/G	-		SNP	dbSNP	ExAC		Missense variant	M/T	1050	391	tolerated	0.39	63	benign	0.062
rs774840980	140372977	21:32650208	21:32650208	T	C/T	-		SNP	dbSNP	ExAC		Missense variant	V/I	1044	321	tolerated	0.32	30	benign	0.029
rs772671612	138201968	21:32650217	21:32650217	G	C/G	-		SNP	dbSNP	ExAC		Missense variant	D/H	1041	1	deleterious	0	935	probably damaging	0.934
rs776726487	142259971	21:32650240	21:32650240	T	G/T	-		SNP	dbSNP	ExAC		Missense variant	T/K	1033	21	deleterious	0.02	220	benign	0.219
rs762092902	127614878	21:32650241	21:32650241	C	T/C	-		SNP	dbSNP	ExAC		Missense variant	T/A	1033	431	tolerated	0.43	5	benign	0.004
rs115683257	22326377	21:32650278	21:32650278	A	C/A	A	0.002	SNP	dbSNP	Frequency~1000Genomes~ESP~ExAC		Missense variant	M/I	1020	1001	tolerated	1	10	benign	0.009
rs751440632	116954059	21:32650311	21:32650311	C	A/C	-		SNP	dbSNP	ExAC		Missense variant	S/R	1009	1	deleterious	0	695	possibly damaging	0.694
rs537389515	69833937	21:32650312	21:32650312	G	C/G	-		SNP	dbSNP	ExAC		Missense variant	S/T	1009	1001	tolerated	1	17	benign	0.016
rs371117480	53331774	21:32650336	21:32650336	T	C/T	-		SNP	dbSNP	ESP~ExAC		Missense variant	R/Q	1001	61	tolerated	0.06	47	benign	0.046
rs149147152	33196825	21:32650337	21:32650337	A	G/A	-		SNP	dbSNP	ESP~ExAC		Missense variant	R/W	1001	11	deleterious	0.01	850	possibly damaging	0.849
rs754401787	119917558	21:32650339	21:32650339	C	T/C	-		SNP	dbSNP			Missense variant	N/S	1000	21	deleterious	0.02	28	benign	0.027
rs755765674	121282509	21:32650346	21:32650346	C	A/C	-		SNP	dbSNP	ExAC		Missense variant~Splice region variant	L/V	998	1001	tolerated	1	10	benign	0.009
rs755535504	121052151	21:32653301	21:32653301	C	A/C	-		SNP	dbSNP	ExAC		Missense variant	L/R	993	21	deleterious	0.02	704	possibly damaging	0.703
rs753487763	119002798	21:32653313	21:32653313	A	T/A	-		SNP	dbSNP	ExAC		Missense variant	N/I	989	91	tolerated	0.09	256	benign	0.255
rs758843064	124362435	21:32653325	21:32653325	T	C/T	-		SNP	dbSNP	ExAC		Missense variant	S/N	985	541	tolerated	0.54	13	benign	0.012
rs780563501	146100130	21:32653326	21:32653326	C	T/C	-		SNP	dbSNP	ExAC		Missense variant	S/G	985	441	tolerated	0.44	13	benign	0.012
rs747531071	113041369	21:32653347	21:32653347	G	A/G	-		SNP	dbSNP	ExAC		Missense variant	W/R	978	31	deleterious	0.03	567	possibly damaging	0.566
rs546854566	79282999	21:32653348	21:32653348	T	C/T	-		SNP	dbSNP	ExAC		Missense variant	M/I	977	71	tolerated	0.07	242	benign	0.241
rs781171426	146708469	21:32653362	21:32653362	T	C/T	-		SNP	dbSNP	ExAC		Missense variant	V/I	973	291	tolerated	0.29	445	benign	0.444
rs748290648	113801597	21:32653364	21:32653364	G	A/G	-		SNP	dbSNP	ExAC		Missense variant~Splice region variant	F/S	972	1	deleterious	0	980	probably damaging	0.979
rs755258923	120775364	21:32656696	21:32656696	C	A/C/G	-		SNP	dbSNP	ExAC		Missense variant	I/R	968	21	deleterious	0.02	874	possibly damaging	0.873
rs755258923	120775364	21:32656696	21:32656696	G	A/C/G	-		SNP	dbSNP	ExAC		Missense variant	I/T	968	161	tolerated	0.16	51	benign	0.05
rs748536661	114047767	21:32656712	21:32656712	G	T/G	-		SNP	dbSNP	ExAC		Missense variant	S/R	963	51	tolerated	0.05	17	benign	0.016
rs769928312	135456460	21:32656719	21:32656719	G	C/G	-		SNP	dbSNP	ExAC		Missense variant	Q/H	960	131	tolerated	0.13	638	possibly damaging	0.637
rs777815557	143349964	21:32656722	21:32656722	G	C/G	-		SNP	dbSNP	ExAC		Missense variant	Q/H	959	41	deleterious	0.04	23	benign	0.022
rs867564053	151061074	21:32656738	21:32656738	G	A/G	-		SNP	dbSNP			Missense variant	I/T	954	211	tolerated	0.21	174	benign	0.173
rs776865344	142398952	21:32656748	21:32656748	T	C/T	-		SNP	dbSNP			Missense variant	D/N	951	41	deleterious	0.04	550	possibly damaging	0.549
rs542405957	74841816	21:32656762	21:32656762	C	T/C	C	0	SNP	dbSNP	Frequency~1000Genomes		Missense variant	N/S	946	401	tolerated	0.4	3	benign	0.002
rs373328306	55268491	21:32656774	21:32656774	A	G/A	-		SNP	dbSNP	ESP~ExAC		Missense variant	S/F	942	1	deleterious	0	538	possibly damaging	0.537
rs760689512	126210385	21:32656822	21:32656822	A	G/A	-		SNP	dbSNP	ExAC		Missense variant	A/V	926	21	deleterious	0.02	316	benign	0.315
rs763757097	129280417	21:32656829	21:32656829	T	C/T	-		SNP	dbSNP	ExAC		Missense variant	V/I	924	61	tolerated	0.06	843	possibly damaging	0.842
rs776262498	141795639	21:32656843	21:32656843	C	T/C	-		SNP	dbSNP	ExAC		Missense variant	N/S	919	441	tolerated	0.44	10	benign	0.009
rs375526059	57191201	21:32656851	21:32656851	G	C/G/T	-		SNP	dbSNP	ESP~ExAC		Missense variant	E/D	916	171	tolerated	0.17	27	benign	0.026
rs200383173	48456301	21:32656853	21:32656853	T	C/T	-		SNP	dbSNP	ESP~ExAC		Missense variant	E/K	916	601	tolerated	0.6	6	benign	0.005
rs767767965	133294443	21:32656870	21:32656870	G	A/G	-		SNP	dbSNP	ExAC		Missense variant	F/S	910	401	tolerated	0.4	64	benign	0.063
rs753305423	118820290	21:32656873	21:32656873	G	A/G	-		SNP	dbSNP	ExAC		Missense variant	I/T	909	91	tolerated	0.09	242	benign	0.241
rs377165480	58624141	21:32656878	21:32656878	C	T/C	-		SNP	dbSNP	ESP~ExAC		Missense variant	I/M	907	1	deleterious	0	575	possibly damaging	0.574
rs542283936	74719990	21:32656879	21:32656879	G	A/G	-		SNP	dbSNP			Missense variant	I/T	907	1	deleterious	0	494	possibly damaging	0.493
rs777868977	143403443	21:32656883	21:32656883	A	C/A	-		SNP	dbSNP	ExAC		Missense variant	D/Y	906	1	deleterious	0	970	probably damaging	0.969
rs114053718	21168977	21:32656885	21:32656885	G	A/G	G	0	SNP	dbSNP	Frequency~1000Genomes~ESP~ExAC		Missense variant	I/T	905	1	deleterious	0	366	benign	0.365
rs377350366	58785596	21:32656895	21:32656895	G	C/G/T	-		SNP	dbSNP	ESP~ExAC		Missense variant	V/L	902	731	tolerated	0.73	8	benign	0.007
rs377350366	58785596	21:32656895	21:32656895	T	C/G/T	-		SNP	dbSNP	ESP~ExAC		Missense variant	V/I	902	511	tolerated	0.51	2	benign	0.001
rs754281862	119797549	21:32657039	21:32657039	G	T/G	-		SNP	dbSNP	ExAC		Missense variant	H/P	887	1	deleterious	0	723	possibly damaging	0.722
rs757330059	122848101	21:32657040	21:32657040	A	G/A	-		SNP	dbSNP	ExAC		Missense variant	H/Y	887	1001	tolerated	1	5	benign	0.004
rs370346211	52655498	21:32657057	21:32657057	A	G/A/T	A	0	SNP	dbSNP	Frequency~1000Genomes~ESP~ExAC		Missense variant	T/I	881	1	deleterious	0	357	benign	0.356
rs370346211	52655498	21:32657057	21:32657057	T	G/A/T	A	0	SNP	dbSNP	Frequency~1000Genomes~ESP~ExAC		Missense variant	T/N	881	851	tolerated	0.85	3	benign	0.002
rs779943757	145479900	21:32657058	21:32657058	C	T/C	-		SNP	dbSNP	ExAC		Missense variant	T/A	881	61	tolerated	0.06	13	benign	0.012
rs560413403	92818863	21:32657063	21:32657063	A	G/A	-		SNP	dbSNP	ExAC		Missense variant	T/M	879	21	deleterious	0.02	807	possibly damaging	0.806
rs748032685	113543409	21:32657077	21:32657077	T	G/T	-		SNP	dbSNP	ExAC		Missense variant	S/R	874	121	tolerated	0.12	103	benign	0.102
rs769402980	134930720	21:32657084	21:32657084	C	T/C	-		SNP	dbSNP	ExAC		Missense variant	D/G	872	201	tolerated	0.2	9	benign	0.008
rs772572747	138103033	21:32657094	21:32657094	C	T/C	-		SNP	dbSNP	ExAC		Missense variant	S/G	869	141	tolerated	0.14	14	benign	0.013
rs182699215	37047146	21:32657113	21:32657113	C	A/C	C	0	SNP	dbSNP	Frequency~1000Genomes~ExAC		Missense variant	D/E	862	1001	tolerated	1	45	benign	0.044
rs376046993	57646494	21:32657115	21:32657115	A	C/A	-		SNP	dbSNP	ESP		Missense variant	D/Y	862	1	deleterious	0	957	probably damaging	0.956
rs769587828	135115714	21:32657742	21:32657742	T	C/T	-		SNP	dbSNP	ExAC		Missense variant	R/K	851	51	tolerated	0.05	349	benign	0.348
rs748767686	114278989	21:32657778	21:32657778	T	C/T	-		SNP	dbSNP	ExAC		Missense variant	R/H	839	1	deleterious	0	993	probably damaging	0.992
rs148265063	32463159	21:32657781	21:32657781	G	C/G	-		SNP	dbSNP	ESP~ExAC		Missense variant	C/S	838	31	deleterious	0.03	71	benign	0.07
rs769069578	134597052	21:32657800	21:32657800	G	A/G	-		SNP	dbSNP	ExAC		Missense variant	Y/H	832	1	deleterious	0	987	probably damaging	0.986
rs765697918	131222784	21:32657826	21:32657826	C	T/C	-		SNP	dbSNP	ExAC		Missense variant	Y/C	823	1	deleterious	0	1001	probably damaging	1
rs762956275	128478954	21:32657845	21:32657845	T	C/T	-		SNP	dbSNP	ExAC		Missense variant	V/I	817	1001	tolerated	1	2	benign	0.001
rs200612458	48666158	21:32664915	21:32664915	C	G/C	-		SNP	dbSNP	ExAC		Missense variant~Splice region variant	Q/E	807	71	tolerated	0.07	66	benign	0.065
rs373953139	55815631	21:32664935	21:32664935	G	A/G	-		SNP	dbSNP	ESP		Missense variant	I/T	800	301	tolerated	0.3	21	benign	0.02
rs763512920	129036033	21:32664952	21:32664952	C	T/C	-		SNP	dbSNP	ExAC		Missense variant	I/M	794	101	tolerated	0.1	146	benign	0.145
rs766613161	132138767	21:32664953	21:32664953	G	A/G	-		SNP	dbSNP	ExAC		Missense variant	I/T	794	201	tolerated	0.2	22	benign	0.021
rs774540388	140072154	21:32664960	21:32664960	G	A/G	-		SNP	dbSNP	ExAC		Missense variant	S/P	792	191	tolerated	0.19	9	benign	0.008
rs145978776	30558817	21:32664963	21:32664963	A	C/A	-		SNP	dbSNP	ESP~ExAC		Missense variant	D/Y	791	1	deleterious	0	297	benign	0.296
rs570501803	102890149	21:32664967	21:32664967	T	A/T	T	0	SNP	dbSNP	Frequency~1000Genomes~ExAC		Missense variant	N/K	789	1	deleterious	0	689	possibly damaging	0.688
rs778437774	143972675	21:32665004	21:32665004	T	G/T	-		SNP	dbSNP	ExAC		Missense variant	P/H	777	1	deleterious	0	985	probably damaging	0.984
rs745418083	110926595	21:32665007	21:32665007	G	A/G	-		SNP	dbSNP	ExAC		Missense variant	L/P	776	1	deleterious	0	982	probably damaging	0.981
rs139455432	25106341	21:32665011	21:32665011	T	C/T	-		SNP	dbSNP	ESP~ExAC		Missense variant	D/N	775	121	tolerated	0.12	345	benign	0.344
rs746606196	112115723	21:32665023	21:32665023	C	T/C	-		SNP	dbSNP	ExAC		Missense variant	N/D	771	1	deleterious	0	1001	probably damaging	1
rs201485861	49464913	21:32665046	21:32665046	C	T/C	-		SNP	dbSNP	ExAC		Missense variant	Y/C	763	11	deleterious	0.01	520	possibly damaging	0.519
rs867547488	151044462	21:32665052	21:32665052	C	T/C	-		SNP	dbSNP			Missense variant	H/R	761	1	deleterious	0	998	probably damaging	0.997
rs267606108	50190424	21:32665055	21:32665055	A	G/A	-		SNP	dbSNP			Missense variant	S/F	760	21	deleterious	0.02	466	possibly damaging	0.465
rs746368700	111878007	21:32665944	21:32665944	T	A/T	-		SNP	dbSNP	ExAC		Missense variant~Splice region variant	M/K	754	1	deleterious	0	263	benign	0.262
rs540251156	72690634	21:32665945	21:32665945	A	T/A/C	C	0	SNP	dbSNP	Frequency~1000Genomes~ExAC		Missense variant~Splice region variant	M/L	754	41	deleterious	0.04	174	benign	0.173
rs540251156	72690634	21:32665945	21:32665945	C	T/A/C	C	0	SNP	dbSNP	Frequency~1000Genomes~ExAC		Missense variant~Splice region variant	M/V	754	11	deleterious	0.01	473	possibly damaging	0.472
rs142478967	27636559	21:32665962	21:32665962	T	C/T	-		SNP	dbSNP	ESP~ExAC		Missense variant	R/Q	748	391	tolerated	0.39	833	possibly damaging	0.832
rs147929290	32183421	21:32665968	21:32665968	G	A/G	G	0	SNP	dbSNP	Frequency~1000Genomes~ESP~ExAC		Missense variant	I/T	746	31	deleterious	0.03	952	probably damaging	0.951
rs761614356	127135957	21:32665975	21:32665975	C	T/C	-		SNP	dbSNP	ExAC		Missense variant	I/V	744	551	tolerated	0.55	1	benign	0
rs764946363	130470654	21:32665998	21:32665998	G	A/G	-		SNP	dbSNP	ExAC		Missense variant	V/A	736	31	deleterious	0.03	258	benign	0.257
rs112307178	19592867	21:32666007	21:32666007	C	T/C	-		SNP	dbSNP			Missense variant	Q/R	733	11	deleterious	0.01	520	possibly damaging	0.519
rs750427690	115940332	21:32666028	21:32666028	A	C/A	-		SNP	dbSNP	ExAC		Missense variant	C/F	726	1	deleterious	0	998	probably damaging	0.997
rs377592740	58997276	21:32666032	21:32666032	T	C/T	-		SNP	dbSNP	ESP~ExAC		Missense variant	V/I	725	331	tolerated	0.33	684	possibly damaging	0.683
rs751110096	116623267	21:32666038	21:32666038	C	A/C	-		SNP	dbSNP	ExAC		Missense variant	C/G	723	1	deleterious	0	997	probably damaging	0.996
rs754395543	119911303	21:32666043	21:32666043	T	C/T	-		SNP	dbSNP	ExAC		Missense variant	S/N	721	21	deleterious	0.02	839	possibly damaging	0.838
rs752329752	117843879	21:32666050	21:32666050	C	T/C	-		SNP	dbSNP	ExAC		Missense variant	T/A	719	161	tolerated	0.16	56	benign	0.055
rs746423709	111933081	21:32666092	21:32666092	C	T/C	-		SNP	dbSNP	ExAC		Missense variant	T/A	705	571	tolerated	0.57	327	benign	0.326
rs373820739	55699639	21:32666479	21:32666479	T	C/T	T	0.001	SNP	dbSNP	Frequency~1000Genomes~ExAC		Missense variant	V/I	675	31	deleterious	0.03	342	benign	0.341
rs773372851	138903719	21:32666499	21:32666499	A	G/A	-		SNP	dbSNP	ExAC		Missense variant	A/V	668	41	deleterious	0.04	174	benign	0.173
rs749119626	114631219	21:32666515	21:32666515	C	T/C	-		SNP	dbSNP	ExAC		Missense variant	K/E	663	161	tolerated	0.16	89	benign	0.088
rs770564458	136093138	21:32666516	21:32666516	C	G/C	-		SNP	dbSNP	ExAC		Missense variant	N/K	662	21	deleterious	0.02	9	benign	0.008
rs377719553	59107940	21:32666518	21:32666518	C	T/C	-		SNP	dbSNP	ESP~ExAC		Missense variant	N/D	662	11	deleterious	0.01	159	benign	0.158
rs759373807	124893595	21:32666544	21:32666544	G	T/G	-		SNP	dbSNP	ExAC		Missense variant	E/A	653	1	deleterious	0	476	possibly damaging	0.475
rs533986373	66436517	21:32666547	21:32666547	G	A/G	G	0	SNP	dbSNP	Frequency~1000Genomes~ExAC		Missense variant	V/A	652	781	tolerated	0.78	3	benign	0.002
rs760221186	125741658	21:32666560	21:32666560	G	T/G	-		SNP	dbSNP	ExAC		Missense variant	K/Q	648	11	deleterious	0.01	856	possibly damaging	0.855
rs768218829	133745669	21:32670324	21:32670324	G	A/G	-		SNP	dbSNP	ExAC		Missense variant	M/T	631	1	deleterious	0	857	possibly damaging	0.856
rs756845805	122363529	21:32670337	21:32670337	T	C/T	-		SNP	dbSNP	ExAC		Missense variant	G/S	627	1	deleterious	0	1000	probably damaging	0.999
rs370817503	53068707	21:32670355	21:32670355	C	T/C	-		SNP	dbSNP	ESP		Missense variant	T/A	621	901	tolerated	0.9	13	benign	0.012
rs865889993	149382753	21:32670359	21:32670359	A	C/A	-		SNP	dbSNP			Missense variant	K/N	619	541	tolerated	0.54	13	benign	0.012
rs775983474	141516376	21:32673340	21:32673340	A	C/A	-		SNP	dbSNP	ExAC		Missense variant~Splice region variant	D/Y	615	1	deleterious	0	286	benign	0.285
rs761567892	127089450	21:32673362	21:32673362	G	T/G	-		SNP	dbSNP	ExAC		Missense variant	L/F	607	41	deleterious	0.04	79	benign	0.078
rs147684005	31979419	21:32673365	21:32673365	G	C/G	-		SNP	dbSNP	ESP~ExAC		Missense variant	K/N	606	61	tolerated	0.06	23	benign	0.022
rs141001350	26401017	21:32673369	21:32673369	A	G/A	-		SNP	dbSNP	ESP~ExAC		Missense variant	P/L	605	31	deleterious	0.03	346	benign	0.345
rs759897312	125417524	21:32673387	21:32673387	C	T/C	-		SNP	dbSNP	ExAC		Missense variant	D/G	599	1	deleterious	0	979	probably damaging	0.978
rs767862852	133389414	21:32673388	21:32673388	G	C/G	-		SNP	dbSNP	ExAC		Missense variant	D/H	599	31	deleterious	0.03	855	possibly damaging	0.854
rs761144177	126665417	21:32673400	21:32673400	C	G/C	-		SNP	dbSNP	ExAC		Missense variant	Q/E	595	461	tolerated	0.46	18	benign	0.017
rs764270943	129794685	21:32673416	21:32673416	T	G/T	-		SNP	dbSNP	ExAC		Missense variant	S/R	589	11	deleterious	0.01	996	probably damaging	0.995
rs145712835	30337130	21:32673463	21:32673463	T	C/T	-		SNP	dbSNP	ESP~ExAC		Missense variant	V/I	574	551	tolerated	0.55	10	benign	0.009
rs750585610	116098352	21:32673465	21:32673465	T	C/T	-		SNP	dbSNP	ExAC		Missense variant	R/Q	573	61	tolerated	0.06	958	probably damaging	0.957
rs267606109	50190425	21:32673477	21:32673477	A	G/A	-		SNP	dbSNP			Missense variant	P/L	569	681	tolerated	0.68	249	benign	0.248
rs746996252	112506099	21:32673489	21:32673489	C	T/C	-		SNP	dbSNP	ExAC		Missense variant	K/R	565	51	deleterious	0.05	14	benign	0.013
rs781147009	146684035	21:32673507	21:32673507	G	A/G	-		SNP	dbSNP	ExAC		Missense variant	M/T	559	11	deleterious	0.01	98	benign	0.097
rs377639115	59037768	21:32673510	21:32673510	T	C/T	-		SNP	dbSNP			Missense variant	S/N	558	171	tolerated	0.17	2	benign	0.001
rs148901211	32992382	21:32673511	21:32673511	C	T/C	-		SNP	dbSNP	ESP~ExAC		Missense variant	S/G	558	581	tolerated	0.58	2	benign	0.001
rs371301276	53492500	21:32673512	21:32673512	G	C/G	-		SNP	dbSNP	ESP~ExAC		Missense variant	K/N	557	41	deleterious	0.04	40	benign	0.039
rs772803752	138334204	21:32673513	21:32673513	C	T/C	-		SNP	dbSNP	ExAC		Missense variant	K/R	557	651	tolerated	0.65	2	benign	0.001
rs113708828	20867426	21:32673520	21:32673520	A	C/A/T	T	0.005	SNP	dbSNP	Frequency~1000Genomes~ESP~ExAC		Missense variant	V/L	555	171	tolerated	0.17	15	benign	0.014
rs113708828	20867426	21:32673520	21:32673520	T	C/A/T	T	0.005	SNP	dbSNP	Frequency~1000Genomes~ESP~ExAC		Missense variant	V/I	555	1001	tolerated	1	9	benign	0.008
rs115989459	22543708	21:32673531	21:32673531	A	G/A	A	0.001	SNP	dbSNP	Frequency~1000Genomes~ExAC		Missense variant~Splice region variant	A/V	551	71	tolerated	0.07	18	benign	0.017
rs756697570	122215182	21:32678647	21:32678647	T	C/T	-		SNP	dbSNP	ExAC		Missense variant~Splice region variant	R/H	542	441	tolerated	0.44	2	benign	0.001
rs115061921	21885163	21:32678648	21:32678648	A	G/A	A	0	SNP	dbSNP	Frequency~1000Genomes		Missense variant	R/C	542	101	tolerated	0.1	677	possibly damaging	0.676
rs745517821	111026436	21:32678666	21:32678666	C	A/C	-		SNP	dbSNP	ExAC		Missense variant	L/V	536	1	deleterious	0	686	possibly damaging	0.685
rs768961845	134489205	21:32678672	21:32678672	T	C/T	-		SNP	dbSNP	ExAC		Missense variant	A/T	534	381	tolerated	0.38	51	benign	0.05
rs781599934	147137331	21:32678674	21:32678674	T	C/T	-		SNP	dbSNP	ExAC		Missense variant	R/Q	533	1	deleterious	0	849	possibly damaging	0.848
rs748643269	114154459	21:32678678	21:32678678	T	C/T	-		SNP	dbSNP	ExAC		Missense variant	A/T	532	61	tolerated	0.06	411	benign	0.41
rs773810747	139341940	21:32678704	21:32678704	C	G/C	-		SNP	dbSNP	ExAC		Missense variant	T/S	523	231	tolerated	0.23	75	benign	0.074
rs771070426	136599505	21:32678728	21:32678728	G	A/G	-		SNP	dbSNP	ExAC		Missense variant	I/T	515	1	deleterious	0	970	probably damaging	0.969
rs531923537	64377164	21:32678746	21:32678746	G	C/G	G	0	SNP	dbSNP	Frequency~1000Genomes~ExAC		Missense variant	S/T	509	141	tolerated	0.14	23	benign	0.022
rs376762817	58271989	21:32678753	21:32678753	C	A/C	-		SNP	dbSNP	ESP~ExAC		Missense variant	F/V	507	21	deleterious	0.02	270	benign	0.269
rs752563697	118078005	21:32678791	21:32678791	T	C/T	-		SNP	dbSNP	ExAC		Missense variant	G/D	494	1	deleterious	0	944	probably damaging	0.943
rs772361584	137891712	21:32681503	21:32681503	C	T/C	-		SNP	dbSNP	ExAC		Missense variant	K/R	488	101	tolerated	0.1	890	possibly damaging	0.889
rs775515863	141048410	21:32681507	21:32681507	T	C/T	-		SNP	dbSNP	ExAC		Missense variant	G/R	487	1	deleterious	0	989	probably damaging	0.988
rs540825481	73264031	21:32681530	21:32681530	C	T/C	C	0	SNP	dbSNP	Frequency~1000Genomes~ExAC		Missense variant	Y/C	479	1	deleterious	0	967	probably damaging	0.966
rs763870801	129394172	21:32681543	21:32681543	C	T/C	-		SNP	dbSNP	ExAC		Missense variant	I/V	475	851	tolerated	0.85	15	benign	0.014
rs753833257	119348578	21:32681552	21:32681552	A	C/A	-		SNP	dbSNP	ExAC		Missense variant	G/C	472	1	deleterious	0	998	probably damaging	0.997
rs369372843	51801582	21:32681554	21:32681554	C	T/C	-		SNP	dbSNP	ESP~ExAC		Missense variant	N/S	471	11	deleterious	0.01	542	possibly damaging	0.541
rs764768244	130292399	21:32681555	21:32681555	C	T/C	-		SNP	dbSNP	ExAC		Missense variant	N/D	471	1	deleterious	0	980	probably damaging	0.979
rs749980859	115493136	21:32681558	21:32681558	T	C/T	-		SNP	dbSNP	ExAC		Missense variant	V/M	470	221	tolerated	0.22	13	benign	0.012
rs143294126	28317683	21:32681567	21:32681567	C	T/C	-		SNP	dbSNP	ESP~ExAC		Missense variant	M/V	467	1	deleterious	0	68	benign	0.067
rs757866772	123385320	21:32681608	21:32681608	C	T/C	-		SNP	dbSNP	ExAC		Missense variant	K/R	453	31	deleterious	0.03	830	possibly damaging	0.829
rs779235991	144771569	21:32681611	21:32681611	C	T/C	-		SNP	dbSNP	ExAC		Missense variant	E/G	452	101	tolerated	0.1	60	benign	0.059
rs745972290	111481256	21:32681621	21:32681621	G	C/G	-		SNP	dbSNP	ExAC		Missense variant	G/R	449	31	deleterious	0.03	41	benign	0.04
rs201835734	49784337	21:32681630	21:32681630	T	C/T	-		SNP	dbSNP	ExAC		Missense variant	E/K	446	31	deleterious	0.03	12	benign	0.011
rs775848061	141380871	21:32681645	21:32681645	C	G/C	-		SNP	dbSNP	ExAC		Missense variant	L/V	441	1	deleterious	0	995	probably damaging	0.994
rs779479360	145015163	21:32684045	21:32684045	T	C/T	-		SNP	dbSNP	ExAC		Missense variant	G/D	437	1	deleterious	0	940	probably damaging	0.939
rs746354059	111863363	21:32684055	21:32684055	T	C/T	-		SNP	dbSNP	ExAC		Missense variant	A/T	434	821	tolerated	0.82	24	benign	0.023
rs768897710	134425027	21:32684114	21:32684114	C	T/C	-		SNP	dbSNP	ExAC		Missense variant	Q/R	414	1	deleterious	0	1000	probably damaging	0.999
rs757762568	123281022	21:32685752	21:32685752	C	G/C	-		SNP	dbSNP	ExAC		Missense variant	Q/E	411	1001	tolerated	1	3	benign	0.002
rs147544792	31863607	21:32685760	21:32685760	T	C/T	-		SNP	dbSNP	ESP~ExAC		Missense variant	S/N	408	1001	tolerated	1	2	benign	0.001
rs562660511	95062267	21:32685766	21:32685766	C	T/C	C	0	SNP	dbSNP	Frequency~1000Genomes~ExAC		Missense variant	N/S	406	761	tolerated	0.76	2	benign	0.001
rs751662117	117175747	21:32685774	21:32685774	T	A/T	-		SNP	dbSNP	ExAC		Missense variant	F/L	403	1	deleterious	0	689	possibly damaging	0.688
rs533216340	65667752	21:32685785	21:32685785	T	A/T	T	0	SNP	dbSNP	Frequency~1000Genomes~ExAC		Missense variant	Y/N	400	281	tolerated	0.28	8	benign	0.007
rs748368610	113879606	21:32685820	21:32685820	A	C/A/G	-		SNP	dbSNP	ExAC		Missense variant	S/I	388	71	tolerated	0.07	8	benign	0.007
rs748368610	113879606	21:32685820	21:32685820	G	C/A/G	-		SNP	dbSNP	ExAC		Missense variant	S/T	388	301	tolerated	0.3	5	benign	0.004
rs202234473	50147861	21:32685821	21:32685821	C	T/C	-		SNP	dbSNP	ESP~ExAC		Missense variant	S/G	388	71	tolerated	0.07	64	benign	0.063
rs114942253	21800038	21:32685836	21:32685836	T	C/T	T	0.002	SNP	dbSNP	Frequency~1000Genomes~ESP~ExAC		Missense variant	A/T	383	641	tolerated	0.64	5	benign	0.004
rs770791591	136320478	21:32685852	21:32685852	T	C/T	-		SNP	dbSNP	ExAC		Missense variant	M/I	377	411	tolerated	0.41	13	benign	0.012
rs774369121	139900759	21:32685872	21:32685872	G	T/G	-		SNP	dbSNP	ExAC		Missense variant	N/H	371	71	tolerated	0.07	17	benign	0.016
rs749045961	114557495	21:32686996	21:32686996	T	C/T	-		SNP	dbSNP	ExAC		Missense variant	M/I	349	81	tolerated	0.08	66	benign	0.065
rs770689675	136218468	21:32687010	21:32687010	G	C/G	-		SNP	dbSNP	ExAC		Missense variant	E/Q	345	51	deleterious	0.05	986	probably damaging	0.985
rs112236895	19528841	21:32687016	21:32687016	G	A/G	-		SNP	dbSNP			Missense variant	S/P	343	21	deleterious	0.02	34	benign	0.033
rs745787156	111295992	21:32687021	21:32687021	T	A/T	-		SNP	dbSNP	ExAC		Missense variant	L/H	341	1	deleterious	0	1000	probably damaging	0.999
rs771755243	137284866	21:32687030	21:32687030	G	A/G	-		SNP	dbSNP	ExAC		Missense variant	V/A	338	1	deleterious	0	929	probably damaging	0.928
rs775110785	140642980	21:32687037	21:32687037	C	T/C	-		SNP	dbSNP	ExAC		Missense variant	I/V	336	1001	tolerated	1	11	benign	0.01
rs2254562	1632605	21:32687042	21:32687042	C	T/C	C	0.304	SNP	dbSNP	Frequency~HapMap~1000Genomes~Cited~ESP~ExAC		Missense variant	K/R	334	41	deleterious	0.04	106	benign	0.105
rs554456240	86871845	21:32687043	21:32687043	G	T/G	G	0	SNP	dbSNP	Frequency~1000Genomes~ExAC		Missense variant	K/Q	334	81	tolerated	0.08	167	benign	0.166
rs763234456	128757368	21:32687049	21:32687049	G	A/G	-		SNP	dbSNP	ExAC		Missense variant	Y/H	332	1	deleterious	0	999	probably damaging	0.998
rs571120951	103508243	21:32687064	21:32687064	G	T/G	-		SNP	dbSNP			Missense variant	T/P	327	111	tolerated	0.11	809	possibly damaging	0.808
rs752120549	117634532	21:32687070	21:32687070	G	A/G	-		SNP	dbSNP	ExAC		Missense variant	F/L	325	551	tolerated	0.55	124	benign	0.123
rs565013600	97411388	21:32688306	21:32688306	T	C/T	T	0.001	SNP	dbSNP	Frequency~1000Genomes~ExAC		Missense variant~Splice region variant	R/K	323	61	tolerated	0.06	774	possibly damaging	0.773
rs771336672	136866000	21:32688346	21:32688346	C	T/C	-		SNP	dbSNP	ExAC		Missense variant	M/V	310	1	deleterious	0	404	benign	0.403
rs532075408	64528751	21:32688348	21:32688348	A	C/A/T	T	0	SNP	dbSNP	Frequency~1000Genomes~ExAC		Missense variant	R/L	309	1	deleterious	0	731	possibly damaging	0.73
rs532075408	64528751	21:32688348	21:32688348	T	C/A/T	T	0	SNP	dbSNP	Frequency~1000Genomes~ExAC		Missense variant	R/H	309	41	deleterious	0.04	207	benign	0.206
rs547450707	79878139	21:32688349	21:32688349	A	G/A	A	0	SNP	dbSNP	Frequency~1000Genomes~ExAC		Missense variant	R/C	309	1	deleterious	0	954	probably damaging	0.953
rs201796096	49748195	21:32688354	21:32688354	T	C/T	-		SNP	dbSNP	ExAC		Missense variant	R/H	307	581	tolerated	0.58	821	possibly damaging	0.82
rs750608040	116120798	21:32694252	21:32694252	G	C/G	-		SNP	dbSNP	ExAC		Missense variant	L/F	294	1	deleterious	0	940	probably damaging	0.939
rs762909719	128432372	21:32694268	21:32694268	T	C/T	-		SNP	dbSNP	ExAC		Missense variant	R/Q	289	1	deleterious	0	1001	probably damaging	1
rs754917573	120433765	21:32694290	21:32694290	T	C/T	-		SNP	dbSNP	ExAC		Missense variant	V/I	282	161	tolerated	0.16	31	benign	0.03
rs755675241	121191992	21:32695103	21:32695103	T	C/T	-		SNP	dbSNP	ExAC		Missense variant	G/E	259	1	deleterious	0	995	probably damaging	0.994
rs398122403	59694741	21:32695106	21:32695106	T	C/T	-		SNP	dbSNP	Phenotype_or_Disease~ExAC	pathogenic	Missense variant	R/Q	258	1	deleterious	0	979	probably damaging	0.978
rs753527253	119042329	21:32695114	21:32695114	C	A/C	-		SNP	dbSNP	ExAC		Missense variant	F/L	255	1	deleterious	0	425	benign	0.424
rs369586279	51988989	21:32695136	21:32695136	T	C/T	-		SNP	dbSNP	ESP~ExAC		Missense variant	C/Y	248	1	deleterious	0	982	probably damaging	0.981
rs747414228	112924445	21:32695148	21:32695148	A	G/A	-		SNP	dbSNP	ExAC		Missense variant	S/L	244	1	deleterious	0	974	probably damaging	0.973
rs768835552	134362817	21:32695152	21:32695152	C	T/C	-		SNP	dbSNP	ExAC		Missense variant	I/V	243	101	tolerated	0.1	48	benign	0.047
rs371958110	54068099	21:32695161	21:32695161	A	C/A/G/T	-		SNP	dbSNP	ESP~ExAC		Missense variant	A/S	240	1	deleterious	0	773	possibly damaging	0.772
rs371958110	54068099	21:32695161	21:32695161	G	C/A/G/T	-		SNP	dbSNP	ESP~ExAC		Missense variant	A/P	240	1	deleterious	0	214	benign	0.213
rs371958110	54068099	21:32695161	21:32695161	T	C/A/G/T	-		SNP	dbSNP	ESP~ExAC		Missense variant	A/T	240	21	deleterious	0.02	364	benign	0.363
rs771210989	136740205	21:32695170	21:32695170	T	G/T	-		SNP	dbSNP	ExAC		Missense variant	Q/K	237	141	tolerated	0.14	121	benign	0.12
rs774367309	139898947	21:32695179	21:32695179	T	C/T	-		SNP	dbSNP	ExAC		Missense variant	A/T	234	11	deleterious	0.01	396	benign	0.395
rs767201457	132727521	21:32695206	21:32695206	T	C/T	-		SNP	dbSNP	ExAC		Missense variant	G/R	225	81	tolerated	0.08	787	possibly damaging	0.786
rs760573856	126094633	21:32695213	21:32695213	T	C/T	-		SNP	dbSNP	ExAC		Missense variant	M/I	222	461	tolerated	0.46	63	benign	0.062
rs763977309	129500771	21:32695220	21:32695220	T	C/T	-		SNP	dbSNP	ExAC		Missense variant	R/H	220	1	deleterious	0	427	benign	0.426
rs577178051	109555071	21:32695221	21:32695221	A	G/A	A	0	SNP	dbSNP	Frequency~1000Genomes		Missense variant	R/C	220	21	deleterious	0.02	121	benign	0.12
rs866294600	149788448	21:32695229	21:32695229	A	C/A	-		SNP	dbSNP			Missense variant	W/L	217	1	deleterious	0	801	possibly damaging	0.8
rs753368054	118882987	21:32695233	21:32695233	T	C/T	-		SNP	dbSNP	ExAC		Missense variant	D/N	216	91	tolerated	0.09	17	benign	0.016
rs756663722	122181313	21:32695245	21:32695245	T	C/T	-		SNP	dbSNP	ExAC		Missense variant	V/M	212	1	deleterious	0	948	probably damaging	0.947
rs79433740	17974550	21:32695251	21:32695251	G	A/G	G	0	SNP	dbSNP	Frequency~1000Genomes~ExAC		Missense variant	Y/H	210	241	tolerated	0.24	315	benign	0.314
rs750039424	115551763	21:32695263	21:32695263	A	G/A	-		SNP	dbSNP	ExAC		Missense variant	H/Y	206	241	tolerated	0.24	143	benign	0.142
rs781675993	147213445	21:32695279	21:32695279	C	A/C	-		SNP	dbSNP	ExAC		Missense variant	N/K	200	1	deleterious	0	991	probably damaging	0.99
rs375831365	57458088	21:32699847	21:32699847	G	C/G/T	-		SNP	dbSNP	ESP~ExAC		Missense variant	R/T	196	11	deleterious	0.01	989	probably damaging	0.988
rs375831365	57458088	21:32699847	21:32699847	T	C/G/T	-		SNP	dbSNP	ESP~ExAC		Missense variant	R/K	196	51	deleterious	0.05	839	possibly damaging	0.838
rs766091867	131617071	21:32699862	21:32699862	C	T/C	-		SNP	dbSNP	ExAC		Missense variant	Q/R	191	531	tolerated	0.53	1	benign	0
rs202061501	49990227	21:32699863	21:32699863	C	G/C	-		SNP	dbSNP			Missense variant	Q/E	191	931	tolerated	0.93	2	benign	0.001
rs756493514	122010958	21:32699867	21:32699867	A	T/A/C	-		SNP	dbSNP	ExAC		Missense variant	Q/H	189	111	tolerated	0.11	376	benign	0.375
rs749741780	115253873	21:32699877	21:32699877	T	C/T	-		SNP	dbSNP	ExAC		Missense variant	R/H	186	41	deleterious	0.04	270	benign	0.269
rs111886678	19210189	21:32699883	21:32699883	A	G/A	-		SNP	dbSNP	ExAC		Missense variant	A/V	184	31	deleterious	0.03	221	benign	0.22
rs780191673	145728012	21:32699908	21:32699908	C	T/C	-		SNP	dbSNP	ExAC		Missense variant	I/V	176	681	tolerated	0.68	1	benign	0
rs771507886	137037337	21:32699910	21:32699910	T	C/T	-		SNP	dbSNP			Missense variant	G/D	175	71	tolerated	0.07	148	benign	0.147
rs768435291	133962286	21:32699958	21:32699958	T	C/T	-		SNP	dbSNP	ExAC		Missense variant	R/Q	159	91	tolerated	0.09	753	possibly damaging	0.752
rs761635696	127157305	21:32699968	21:32699968	G	A/G	-		SNP	dbSNP	ExAC		Missense variant	S/P	156	61	tolerated	0.06	126	benign	0.125
rs370189840	52518320	21:32699974	21:32699974	A	G/A	-		SNP	dbSNP	ESP~ExAC		Missense variant	R/C	154	1	deleterious	0	998	probably damaging	0.997
rs367744455	50371787	21:32699982	21:32699982	A	T/A	-		SNP	dbSNP	ESP		Missense variant	D/V	151	91	tolerated	0.09	142	benign	0.141
rs762479235	128001506	21:32699983	21:32699983	A	C/A/T	-		SNP	dbSNP	ExAC		Missense variant	D/Y	151	1	deleterious	0	874	possibly damaging	0.873
rs762479235	128001506	21:32699983	21:32699983	T	C/A/T	-		SNP	dbSNP	ExAC		Missense variant	D/N	151	141	tolerated	0.14	141	benign	0.14
rs751248342	116761617	21:32699985	21:32699985	A	G/A	-		SNP	dbSNP	ExAC		Missense variant	S/L	150	51	deleterious	0.05	36	benign	0.035
rs761176395	126697660	21:32699986	21:32699986	C	A/C	-		SNP	dbSNP	ExAC		Missense variant	S/A	150	211	tolerated	0.21	27	benign	0.026
rs764528223	130052184	21:32699991	21:32699991	C	T/C	-		SNP	dbSNP	ExAC		Missense variant	D/G	148	71	tolerated	0.07	23	benign	0.022
rs757734263	123252693	21:32699997	21:32699997	T	C/T	-		SNP	dbSNP	ExAC		Missense variant	R/Q	146	911	tolerated	0.91	28	benign	0.027
rs146507597	30999615	21:32700003	21:32700003	A	G/A	-		SNP	dbSNP	ESP		Missense variant	S/L	144	21	deleterious	0.02	674	possibly damaging	0.673
rs779426150	144961904	21:32700006	21:32700006	G	A/G	-		SNP	dbSNP	ExAC		Missense variant	I/T	143	21	deleterious	0.02	494	possibly damaging	0.493
rs750481793	115994466	21:32700016	21:32700016	A	T/A	-		SNP	dbSNP	ExAC		Missense variant	T/S	140	41	deleterious	0.04	776	possibly damaging	0.775
rs758406227	123925206	21:32700027	21:32700027	T	C/T	-		SNP	dbSNP	ExAC		Missense variant	R/Q	136	61	tolerated	0.06	938	probably damaging	0.937
rs780321643	145858095	21:32700046	21:32700046	C	G/C	-		SNP	dbSNP	ExAC		Missense variant	Q/E	130	311	tolerated	0.31	637	possibly damaging	0.636
rs747219623	112729634	21:32700057	21:32700057	G	A/G	-		SNP	dbSNP	ExAC		Missense variant	V/A	126	1	deleterious	0	601	possibly damaging	0.6
rs768490351	134017369	21:32700058	21:32700058	A	C/A	-		SNP	dbSNP	ExAC		Missense variant	V/F	126	1	deleterious	0	990	probably damaging	0.989
rs780821209	146358018	21:32700064	21:32700064	A	T/A	-		SNP	dbSNP	ExAC		Missense variant	M/L	124	671	tolerated	0.67	11	benign	0.01
rs747937136	113447749	21:32700065	21:32700065	C	A/C	-		SNP	dbSNP	ExAC		Missense variant	C/W	123	1	deleterious	0	1000	probably damaging	0.999
rs762562029	128084376	21:32700097	21:32700097	C	T/C	-		SNP	dbSNP	ExAC		Missense variant	M/V	113	631	tolerated	0.63	13	benign	0.012
rs372488661	54533113	21:32701973	21:32701973	A	G/A	A	0	SNP	dbSNP	Frequency~1000Genomes~ESP~ExAC		Missense variant	R/W	106	1	deleterious	0	931	probably damaging	0.93
rs375254567	56953732	21:32701979	21:32701979	T	C/T	-		SNP	dbSNP	ESP		Missense variant	V/I	104	101	tolerated	0.1	897	possibly damaging	0.896
rs771831086	137360760	21:32701997	21:32701997	T	C/T	-		SNP	dbSNP			Missense variant	A/T	98	1	deleterious	0	991	probably damaging	0.99
rs771635470	137165005	21:32702042	21:32702042	T	C/T	-		SNP	dbSNP	ExAC		Missense variant	A/T	83	191	tolerated	0.19	51	benign	0.05
rs745374780	110883278	21:32726775	21:32726775	A	G/A	-		SNP	dbSNP	ExAC		Missense variant	L/F	80	1	deleterious	0	847	possibly damaging	0.846
rs188041355	42383864	21:32726787	21:32726787	A	C/A	A	0	SNP	dbSNP	Frequency~1000Genomes~ExAC		Missense variant	A/S	76	51	deleterious	0.05	83	benign	0.082
rs775063213	140595381	21:32726789	21:32726789	T	C/T	-		SNP	dbSNP	ExAC		Missense variant	G/E	75	31	deleterious	0.03	41	benign	0.04
rs770096593	135624866	21:32726800	21:32726800	A	C/A	-		SNP	dbSNP	ExAC		Missense variant	M/I	71	11	deleterious	0.01	18	benign	0.017
rs199750187	47876332	21:32726813	21:32726813	G	T/G	-		SNP	dbSNP	ExAC		Missense variant	E/A	67	81	tolerated	0.08	28	benign	0.027
rs766887493	132413293	21:32726819	21:32726819	G	T/G	-		SNP	dbSNP	ExAC		Missense variant	H/P	65	21	deleterious	0.02	3	benign	0.002
rs774776352	140308297	21:32726822	21:32726822	T	C/T	-		SNP	dbSNP	ExAC		Missense variant	R/K	64	101	tolerated	0.1	35	benign	0.034
rs767607949	133134321	21:32726835	21:32726835	C	T/C	-		SNP	dbSNP	ExAC		Missense variant	I/V	60	81	tolerated	0.08	43	benign	0.042
rs752898402	118412964	21:32726839	21:32726839	T	G/T	-		SNP	dbSNP	ExAC		Missense variant	S/R	58	1	deleterious	0	997	probably damaging	0.996
rs756386071	121903418	21:32726840	21:32726840	T	C/T	-		SNP	dbSNP	ExAC		Missense variant	S/N	58	1	deleterious	0	993	probably damaging	0.992
rs532311377	64764344	21:32726849	21:32726849	A	G/A	A	0	SNP	dbSNP	Frequency~1000Genomes~ExAC		Missense variant	P/L	55	61	tolerated	0.06	3	benign	0.002
rs61755328	12252692	21:32726853	21:32726853	A	G/A/T	A	0.005	SNP	dbSNP	Frequency~1000Genomes~ESP~ExAC		Missense variant	P/S	54	31	deleterious	0.03	187	benign	0.186
rs61755328	12252692	21:32726853	21:32726853	T	G/A/T	A	0.005	SNP	dbSNP	Frequency~1000Genomes~ESP~ExAC		Missense variant	P/T	54	1	deleterious	0	622	possibly damaging	0.621
rs565807712	98204143	21:32726855	21:32726855	C	T/C	C	0	SNP	dbSNP	Frequency~1000Genomes~ExAC		Missense variant	D/G	53	21	deleterious	0.02	43	benign	0.042
rs779059079	144594526	21:32726858	21:32726858	G	A/G	-		SNP	dbSNP	ExAC		Missense variant	L/S	52	211	tolerated	0.21	75	benign	0.074
rs750372776	115885368	21:32726863	21:32726863	C	G/C	-		SNP	dbSNP	ExAC		Missense variant	H/Q	50	131	tolerated	0.13	16	benign	0.015
rs757895747	123414309	21:32726871	21:32726871	C	T/C	-		SNP	dbSNP	ExAC		Missense variant	I/V	48	971	tolerated	0.97	4	benign	0.003
rs748690832	114202078	21:32726876	21:32726876	T	A/T	-		SNP	dbSNP	ExAC		Missense variant	F/Y	46	871	tolerated	0.87	12	benign	0.011
rs746463999	111973389	21:32726885	21:32726885	T	C/T	-		SNP	dbSNP	ExAC		Missense variant	S/N	43	51	tolerated	0.05	169	benign	0.168
rs780767341	146304103	21:32726900	21:32726900	G	C/G	-		SNP	dbSNP	ExAC		Missense variant	R/T	38	201	tolerated - low confidence	0.2	588	possibly damaging	0.587
rs568572939	100964611	21:32727961	21:32727961	T	C/T	T	0	SNP	dbSNP	Frequency~1000Genomes~ExAC		Missense variant	R/K	27	261	tolerated - low confidence	0.26	365	benign	0.364
rs747789973	113300497	21:32727977	21:32727977	T	C/T	-		SNP	dbSNP	ExAC		Missense variant	G/R	22	151	tolerated - low confidence	0.15	1	benign	0
rs771338654	136867984	21:32727982	21:32727982	T	C/T	-		SNP	dbSNP	ExAC		Missense variant	G/D	20	31	deleterious - low confidence	0.03	6	benign	0.005
rs535611172	68058592	21:32727983	21:32727983	A	C/A	-		SNP	dbSNP			Missense variant	G/C	20	11	deleterious - low confidence	0.01	106	benign	0.105
rs779276328	144811934	21:32727986	21:32727986	T	C/T	-		SNP	dbSNP	ExAC		Missense variant	G/S	19	1	deleterious - low confidence	0	11	benign	0.01
rs746182035	111691184	21:32727991	21:32727991	T	C/T	-		SNP	dbSNP	ExAC		Missense variant	C/Y	17	21	deleterious - low confidence	0.02	1	benign	0
rs775805673	141338449	21:32728006	21:32728006	C	T/C	-		SNP	dbSNP	ExAC		Missense variant	D/G	12	1	deleterious - low confidence	0	1	benign	0
rs760867966	126388992	21:32728008	21:32728008	C	A/C	-		SNP	dbSNP	ExAC		Missense variant	S/R	11	1	deleterious - low confidence	0	1	benign	0
rs768854034	134381321	21:32728009	21:32728009	T	C/T	-		SNP	dbSNP	ExAC		Missense variant	S/N	11	1	deleterious - low confidence	0	1	benign	0

## Sheet: SH3KBP1 nsSNP variants
Variant ID	vf	Location	Chr: bp	vf_allele	Alleles	gmaf_allele	Global MAF	Class	Source	Evidence	Clin. Sig.	Conseq. Type	AA	AA coord	sift_sort	sift_class	SIFT	polyphen_sort	polyphen_class	PolyPhen
rs11248	10695	X:19536458	X:19536458	C	T/C	-		SNP	dbSNP	ExAC		Missense variant~Splice region variant	M/V	653	431	tolerated	0.43	65	benign	0.064
rs142403021	27573081	X:19537724	X:19537724	T	C/T	T	0.002	SNP	dbSNP	Frequency~1000Genomes~ESP~ExAC		Missense variant	R/Q	650	131	tolerated	0.13	608	possibly damaging	0.607
rs748353385	113864363	X:19537725	X:19537725	A	G/A	-		SNP	dbSNP			Missense variant	R/W	650	11	deleterious	0.01	990	probably damaging	0.989
rs770229859	135758242	X:19537730	X:19537730	T	C/T	-		SNP	dbSNP			Missense variant	R/Q	648	1	deleterious	0	952	probably damaging	0.951
rs773402668	138933569	X:19537731	X:19537731	A	G/A	-		SNP	dbSNP			Missense variant	R/W	648	21	deleterious	0.02	464	possibly damaging	0.463
rs777105719	142639510	X:19537744	X:19537744	G	T/G	-		SNP	dbSNP	ExAC		Missense variant	E/D	643	61	tolerated	0.06	991	probably damaging	0.99
rs199561036	47703022	X:19541941	X:19541941	A	T/A	-		SNP	dbSNP	ESP~ExAC		Missense variant	M/L	626	1001	tolerated	1	95	benign	0.094
rs773816472	139347675	X:19541944	X:19541944	A	T/A	-		SNP	dbSNP	ExAC		Missense variant	T/S	625	341	tolerated	0.34	133	benign	0.132
rs759110258	124629821	X:19541947	X:19541947	G	C/G/T	-		SNP	dbSNP	ExAC		Missense variant	E/Q	624	1	deleterious	0	991	probably damaging	0.99
rs759110258	124629821	X:19541947	X:19541947	T	C/G/T	-		SNP	dbSNP	ExAC		Missense variant	E/K	624	1	deleterious	0	964	probably damaging	0.963
rs752570207	118084519	X:19541954	X:19541954	T	G/T	-		SNP	dbSNP	ExAC		Missense variant	S/R	621	261	tolerated	0.26	702	possibly damaging	0.701
rs373849479	55724773	X:19541965	X:19541965	T	C/T	-		SNP	dbSNP	ESP~ExAC		Missense variant	E/K	618	11	deleterious	0.01	896	possibly damaging	0.895
rs143279224	28305174	X:19541967	X:19541967	T	C/T	-		SNP	dbSNP	ESP~ExAC		Missense variant	R/H	617	61	tolerated	0.06	141	benign	0.14
rs753630261	119145437	X:19541968	X:19541968	A	G/A	-		SNP	dbSNP	ExAC		Missense variant	R/C	617	1	deleterious	0	977	probably damaging	0.976
rs757411815	122929938	X:19541979	X:19541979	G	C/G	-		SNP	dbSNP			Missense variant	R/T	613	1	deleterious	0	65	benign	0.064
rs201469151	49449628	X:19541992	X:19541992	T	C/T	T	0	SNP	dbSNP	Frequency~1000Genomes~ExAC		Missense variant	V/M	609	141	tolerated	0.14	422	benign	0.421
rs200596121	48651214	X:19541997	X:19541997	A	G/A	-		SNP	dbSNP	Frequency~1000Genomes~ExAC		Missense variant	A/V	607	291	tolerated	0.29	98	benign	0.097
rs770225201	135753580	X:19541998	X:19541998	A	C/A	-		SNP	dbSNP	ExAC		Missense variant	A/S	607	1001	tolerated	1	44	benign	0.043
rs749651652	115163684	X:19542006	X:19542006	T	C/T	-		SNP	dbSNP	ExAC		Missense variant	S/N	604	601	tolerated	0.6	792	possibly damaging	0.791
rs369126109	51585140	X:19542012	X:19542012	A	G/A	-		SNP	dbSNP	ESP~ExAC		Missense variant	A/V	602	251	tolerated	0.25	543	possibly damaging	0.542
rs759196528	124716169	X:19542021	X:19542021	G	A/G	-		SNP	dbSNP	ExAC		Missense variant	M/T	599	591	tolerated	0.59	13	benign	0.012
rs774887591	140419621	X:19542039	X:19542039	A	G/A	-		SNP	dbSNP	ExAC		Missense variant	T/M	593	131	tolerated	0.13	792	possibly damaging	0.791
rs760642189	126163027	X:19542042	X:19542042	T	C/T	-		SNP	dbSNP	ExAC		Missense variant	G/D	592	291	tolerated	0.29	6	benign	0.005
rs138453824	24267109	X:19542043	X:19542043	T	C/T	-		SNP	dbSNP	ESP~ExAC		Missense variant	G/S	592	881	tolerated	0.88	1	benign	0
rs201884637	49828914	X:19542054	X:19542054	A	G/A	A	0	SNP	dbSNP	Frequency~1000Genomes~ExAC		Missense variant	P/L	588	1	deleterious	0	727	possibly damaging	0.726
rs755280140	120796590	X:19542072	X:19542072	G	C/G	-		SNP	dbSNP	ExAC		Missense variant	G/A	582	261	tolerated	0.26	795	possibly damaging	0.794
rs758053411	123572106	X:19542084	X:19542084	C	A/C	C	0	SNP	dbSNP	Frequency~1000Genomes		Missense variant	L/W	578	181	tolerated	0.18	870	possibly damaging	0.869
rs767654497	133180895	X:19542097	X:19542097	C	G/A/C/T	-		SNP	dbSNP	ExAC		Missense variant	L/V	574	581	tolerated	0.58	6	benign	0.005
rs767654497	133180895	X:19542097	X:19542097	T	G/A/C/T	-		SNP	dbSNP	ExAC		Missense variant	L/M	574	251	tolerated	0.25	6	benign	0.005
rs747279963	112790034	X:19542105	X:19542105	A	G/A	A	0	SNP	dbSNP	Frequency~1000Genomes~ExAC		Missense variant	P/L	571	41	deleterious	0.04	407	benign	0.406
rs17851336	8659087	X:19542108	X:19542108	A	G/A	-		SNP	dbSNP	ESP~ExAC		Missense variant	A/V	570	251	tolerated	0.25	637	possibly damaging	0.636
rs776375600	141908830	X:19542111	X:19542111	A	G/A	-		SNP	dbSNP	ExAC		Missense variant	A/V	569	411	tolerated	0.41	2	benign	0.001
rs61744606	12244561	X:19542118	X:19542118	T	A/T	T	0	SNP	dbSNP	Frequency~1000Genomes~ESP~ExAC		Missense variant	S/T	567	41	deleterious	0.04	505	possibly damaging	0.504
rs765082210	130606618	X:19542126	X:19542126	T	G/T	-		SNP	dbSNP	ExAC		Missense variant	A/D	564	481	tolerated	0.48	715	possibly damaging	0.714
rs773162471	138693185	X:19542129	X:19542129	A	G/A	-		SNP	dbSNP	ExAC		Missense variant	P/L	563	1	deleterious	0	12	benign	0.011
rs759809081	125329240	X:19542130	X:19542130	A	G/A	-		SNP	dbSNP	ExAC		Missense variant	P/S	563	211	tolerated	0.21	505	possibly damaging	0.504
rs752813115	118327613	X:19542132	X:19542132	T	C/T	-		SNP	dbSNP	ExAC		Missense variant	G/E	562	311	tolerated	0.31	622	possibly damaging	0.621
rs113170456	20378146	X:19542136	X:19542136	A	C/A/T	T	0.001	SNP	dbSNP	Frequency~1000Genomes~ESP~ExAC		Missense variant	G/C	561	11	deleterious	0.01	937	probably damaging	0.936
rs113170456	20378146	X:19542136	X:19542136	T	C/A/T	T	0.001	SNP	dbSNP	Frequency~1000Genomes~ESP~ExAC		Missense variant	G/S	561	651	tolerated	0.65	68	benign	0.067
rs149464659	33460988	X:19542159	X:19542159	A	G/A	-		SNP	dbSNP	ESP~ExAC		Missense variant	P/L	553	21	deleterious	0.02	399	benign	0.398
rs746688290	112197885	X:19542178	X:19542178	A	C/A	-		SNP	dbSNP	ExAC		Missense variant	A/S	547	241	tolerated	0.24	251	benign	0.25
rs767986829	133513482	X:19542183	X:19542183	C	T/C	-		SNP	dbSNP	ExAC		Missense variant	N/S	545	481	tolerated	0.48	12	benign	0.011
rs61761898	12257268	X:19545924	X:19545924	C	G/C	C	0.002	SNP	dbSNP	Frequency~1000Genomes~ESP~ExAC		Missense variant~Splice region variant	Q/E	541	391	tolerated	0.39	295	benign	0.294
rs374218492	56047718	X:19545930	X:19545930	C	T/C	-		SNP	dbSNP	ESP~ExAC		Missense variant	I/V	539	651	tolerated	0.65	199	benign	0.198
rs754680401	120196377	X:19545948	X:19545948	G	T/G	-		SNP	dbSNP	ExAC		Missense variant	T/P	533	341	tolerated	0.34	17	benign	0.016
rs747700708	113211137	X:19545959	X:19545959	A	G/A	-		SNP	dbSNP	ExAC		Missense variant	A/V	529	431	tolerated	0.43	2	benign	0.001
rs376095143	57688602	X:19545960	X:19545960	G	C/G/T	G	0	SNP	dbSNP	Frequency~1000Genomes~ESP~ExAC		Missense variant	A/P	529	301	tolerated	0.3	112	benign	0.111
rs376095143	57688602	X:19545960	X:19545960	T	C/G/T	G	0	SNP	dbSNP	Frequency~1000Genomes~ESP~ExAC		Missense variant	A/T	529	581	tolerated	0.58	20	benign	0.019
rs770562366	136091039	X:19545965	X:19545965	G	A/G	-		SNP	dbSNP	ExAC		Missense variant	V/A	527	601	tolerated	0.6	10	benign	0.009
rs768965653	134493015	X:19546003	X:19546003	A	C/A	-		SNP	dbSNP	ExAC		Missense variant	E/D	514	231	tolerated	0.23	39	benign	0.038
rs750863849	116376822	X:19546023	X:19546023	T	C/T	-		SNP	dbSNP	ExAC		Missense variant	D/N	508	101	tolerated	0.1	19	benign	0.018
rs763547701	129070843	X:19546029	X:19546029	C	T/C	-		SNP	dbSNP	ExAC		Missense variant	I/V	506	631	tolerated	0.63	18	benign	0.017
rs752002070	117515977	X:19546046	X:19546046	A	G/A	-		SNP	dbSNP	ExAC		Missense variant	S/F	500	1	deleterious	0	92	benign	0.091
rs769826150	135354230	X:19549978	X:19549978	A	G/A	-		SNP	dbSNP	ExAC		Missense variant	T/I	497	21	deleterious	0.02	3	benign	0.002
rs760477895	125998590	X:19549979	X:19549979	C	T/C	C	0	SNP	dbSNP	Frequency~1000Genomes~ExAC		Missense variant	T/A	497	341	tolerated	0.34	2	benign	0.001
rs760002391	125522699	X:19550008	X:19550008	A	G/A	-		SNP	dbSNP	ExAC		Missense variant	T/I	487	21	deleterious	0.02	7	benign	0.006
rs768002569	133529226	X:19550032	X:19550032	A	G/A	-		SNP	dbSNP	ExAC		Missense variant	P/L	479	111	tolerated	0.11	30	benign	0.029
rs763646545	129169762	X:19550063	X:19550063	T	C/T	-		SNP	dbSNP	ExAC		Missense variant	V/M	469	1	deleterious	0	68	benign	0.067
rs771325046	136854363	X:19569105	X:19569105	G	A/G	-		SNP	dbSNP	ExAC		Missense variant~Splice region variant	I/T	461	391	tolerated	0.39	3	benign	0.002
rs368494966	51030850	X:19569107	X:19569107	T	G/T	-		SNP	dbSNP	ESP~ExAC		Missense variant	D/E	460	131	tolerated	0.13	13	benign	0.012
rs370271414	52589884	X:19569115	X:19569115	C	T/C	C	0	SNP	dbSNP	Frequency~1000Genomes~ExAC		Missense variant	S/G	458	61	tolerated	0.06	13	benign	0.012
rs149913721	33834700	X:19569117	X:19569117	T	C/T	T	0.001	SNP	dbSNP	Frequency~1000Genomes~ExAC		Missense variant	R/H	457	51	tolerated	0.05	29	benign	0.028
rs776018734	141551659	X:19569123	X:19569123	A	G/A	-		SNP	dbSNP	ExAC		Missense variant	S/L	455	171	tolerated	0.17	47	benign	0.046
rs760379007	125899624	X:19569127	X:19569127	A	G/A	-		SNP	dbSNP	ExAC		Missense variant	L/F	454	701	tolerated	0.7	130	benign	0.129
rs764969436	130493747	X:19569141	X:19569141	T	A/T	T	0	SNP	dbSNP	Frequency~1000Genomes~ExAC		Missense variant	I/N	449	121	tolerated	0.12	4	benign	0.003
rs867132146	150628110	X:19569144	X:19569144	T	C/T	-		SNP	dbSNP			Missense variant	G/D	448	61	tolerated	0.06	102	benign	0.101
rs199599962	47738648	X:19569153	X:19569153	A	G/A	-		SNP	dbSNP	ExAC		Missense variant	S/L	445	81	tolerated	0.08	958	probably damaging	0.957
rs200272242	48354780	X:19569160	X:19569160	T	C/T	-		SNP	dbSNP			Missense variant	G/S	443	501	tolerated	0.5	3	benign	0.002
rs764658016	130182072	X:19569165	X:19569165	C	A/C	-		SNP	dbSNP	ExAC		Missense variant	L/W	441	181	tolerated	0.18	946	probably damaging	0.945
rs750338693	115851261	X:19569175	X:19569175	C	T/C	-		SNP	dbSNP	ExAC		Missense variant	K/E	438	81	tolerated	0.08	13	benign	0.012
rs374793970	56551047	X:19588650	X:19588650	T	G/T	-		SNP	dbSNP			Missense variant	H/N	431	271	tolerated	0.27	6	benign	0.005
rs769375018	134902734	X:19588658	X:19588658	A	G/A	-		SNP	dbSNP	ExAC		Missense variant	P/L	428	101	tolerated	0.1	6	benign	0.005
rs765884745	131409761	X:19588667	X:19588667	A	G/A	-		SNP	dbSNP	ExAC		Missense variant	P/L	425	1	deleterious	0	14	benign	0.013
rs767293120	132819243	X:19588676	X:19588676	A	G/A	-		SNP	dbSNP	ExAC		Missense variant	P/L	422	11	deleterious	0.01	3	benign	0.002
rs483352756	59697203	X:19588683	X:19588683	C	T/C	-		SNP	dbSNP	Phenotype_or_Disease	uncertain significance	Missense variant	R/G	420	21	deleterious	0.02	6	benign	0.005
rs752483118	117997377	X:19588685	X:19588685	A	G/A	-		SNP	dbSNP	ExAC		Missense variant	P/L	419	1	deleterious	0	1	benign	0
rs757468529	122986701	X:19588686	X:19588686	A	G/A	-		SNP	dbSNP	ExAC		Missense variant	P/S	419	121	tolerated	0.12	13	benign	0.012
rs201278502	49275364	X:19588704	X:19588704	C	T/C	C	0	SNP	dbSNP	Frequency~1000Genomes~ExAC		Missense variant	R/G	413	11	deleterious	0.01	13	benign	0.012
rs149782443	33725288	X:19588758	X:19588758	A	C/A/T	T	0.001	SNP	dbSNP	Frequency~1000Genomes~ESP~ExAC		Missense variant	V/F	395	21	deleterious	0.02	660	possibly damaging	0.659
rs149782443	33725288	X:19588758	X:19588758	T	C/A/T	T	0.001	SNP	dbSNP	Frequency~1000Genomes~ESP~ExAC		Missense variant	V/I	395	311	tolerated	0.31	422	benign	0.421
rs758716608	124235864	X:19592071	X:19592071	G	T/G	-		SNP	dbSNP	ExAC		Missense variant	E/D	378	741	tolerated	0.74	13	benign	0.012
rs751733126	117246824	X:19592102	X:19592102	A	C/A	-		SNP	dbSNP	ExAC		Missense variant	R/I	368	1	deleterious	0	13	benign	0.012
rs781609512	147146914	X:19592129	X:19592129	C	T/C	-		SNP	dbSNP	ExAC		Missense variant	H/R	359	381	tolerated	0.38	1	benign	0
rs756363927	121881260	X:19592144	X:19592144	A	G/A	-		SNP	dbSNP	ExAC		Missense variant	T/I	354	131	tolerated	0.13	27	benign	0.026
rs376122603	57712575	X:19594967	X:19594967	T	C/T	-		SNP	dbSNP	ESP~ExAC		Missense variant	V/I	347	591	tolerated	0.59	317	benign	0.316
rs370075003	52417532	X:19594970	X:19594970	A	G/A	-		SNP	dbSNP	ExAC		Missense variant	P/S	346	111	tolerated	0.11	505	possibly damaging	0.504
rs41311799	10673490	X:19594973	X:19594973	T	C/T	-		SNP	dbSNP	Frequency~1000Genomes~ESP~ExAC		Missense variant	A/T	345	81	tolerated	0.08	880	possibly damaging	0.879
rs141396234	26731369	X:19607960	X:19607960	A	G/A	-		SNP	dbSNP	ESP~ExAC		Missense variant	P/L	328	121	tolerated	0.12	14	benign	0.013
rs201337827	49329600	X:19608006	X:19608006	T	C/T	-		SNP	dbSNP	ESP~ExAC		Missense variant	G/S	313	1	deleterious	0	34	benign	0.033
rs187770401	42113205	X:19608033	X:19608033	T	C/T	T	0	SNP	dbSNP	Frequency~1000Genomes~ESP~ExAC		Missense variant	V/I	304	121	tolerated	0.12	72	benign	0.071
rs773077801	138608453	X:19608039	X:19608039	C	T/C	-		SNP	dbSNP	ExAC		Missense variant	I/V	302	381	tolerated	0.38	2	benign	0.001
rs781543115	147080444	X:19631877	X:19631877	C	G/C	C	0.001	SNP	dbSNP	Frequency~1000Genomes~ExAC		Missense variant	T/S	295	441	tolerated	0.44	928	probably damaging	0.927
rs369225656	51672482	X:19631899	X:19631899	C	T/C	-		SNP	dbSNP	ESP~ExAC		Missense variant	I/V	288	51	tolerated	0.05	70	benign	0.069
rs112116302	19419067	X:19631934	X:19631934	T	A/T	-		SNP	dbSNP			Missense variant	F/Y	276	51	tolerated	0.05	60	benign	0.059
rs747264448	112774501	X:19631949	X:19631949	C	T/C	-		SNP	dbSNP	ExAC		Missense variant	Y/C	271	1	deleterious	0	275	benign	0.274
rs11552354	6592390	X:19631958	X:19631958	A	C/A/T	-		SNP	dbSNP	ExAC		Missense variant~Splice region variant	S/I	268	91	tolerated	0.09	40	benign	0.039
rs11552354	6592390	X:19631958	X:19631958	T	C/A/T	-		SNP	dbSNP	ExAC		Missense variant~Splice region variant	S/N	268	81	tolerated	0.08	24	benign	0.023
rs754698323	120214305	X:19645408	X:19645408	T	C/T	-		SNP	dbSNP	ExAC		Missense variant	R/K	265	831	tolerated	0.83	153	benign	0.152
rs767110464	132636453	X:19645423	X:19645423	A	G/A	-		SNP	dbSNP	ExAC		Missense variant	T/I	260	411	tolerated	0.41	4	benign	0.003
rs145149747	29867262	X:19683833	X:19683833	A	G/A	A	0	SNP	dbSNP	Frequency~1000Genomes~ESP~ExAC		Missense variant	P/L	239	61	tolerated	0.06	17	benign	0.016
rs779503435	145039249	X:19683842	X:19683842	C	T/C	-		SNP	dbSNP	ExAC		Missense variant	D/G	236	11	deleterious	0.01	4	benign	0.003
rs777017532	142551257	X:19683852	X:19683852	T	C/T	T	0.001	SNP	dbSNP	Frequency~1000Genomes~ExAC		Missense variant	V/I	233	241	tolerated	0.24	35	benign	0.034
rs200888929	48919066	X:19683862	X:19683862	A	C/A	A	0	SNP	dbSNP	Frequency~1000Genomes~ExAC		Missense variant	R/S	229	131	tolerated	0.13	5	benign	0.004
rs760343756	125864333	X:19683886	X:19683886	T	G/T	-		SNP	dbSNP	ExAC		Missense variant	D/E	221	241	tolerated	0.24	7	benign	0.006
rs768262772	133789655	X:19683888	X:19683888	T	C/T	-		SNP	dbSNP	ExAC		Missense variant	D/N	221	61	tolerated	0.06	5	benign	0.004
rs764733680	130257811	X:19683957	X:19683957	T	C/T	-		SNP	dbSNP	ExAC		Missense variant	G/R	198	1	deleterious	0	715	possibly damaging	0.714
rs187106457	41449976	X:19683959	X:19683959	C	T/C	C	0	SNP	dbSNP	Frequency~1000Genomes~ExAC		Missense variant	N/S	197	321	tolerated	0.32	9	benign	0.008
rs369670367	52062800	X:19683984	X:19683984	C	T/C	-		SNP	dbSNP	ESP~ExAC		Missense variant	S/G	189	231	tolerated	0.23	8	benign	0.007
rs756352996	121870316	X:19684017	X:19684017	C	T/C	-		SNP	dbSNP	ExAC		Missense variant	T/A	178	541	tolerated	0.54	1	benign	0
rs745782204	111291040	X:19695656	X:19695656	A	G/A	-		SNP	dbSNP	ExAC		Missense variant	S/L	159	81	tolerated	0.08	29	benign	0.028
rs759952134	125472404	X:19695678	X:19695678	C	T/C/G	-		SNP	dbSNP	ExAC		Missense variant	I/V	152	841	tolerated	0.84	683	possibly damaging	0.682
rs759952134	125472404	X:19695678	X:19695678	G	T/C/G	-		SNP	dbSNP	ExAC		Missense variant	I/L	152	51	tolerated	0.05	925	probably damaging	0.924
rs756401306	121918664	X:19695683	X:19695683	C	T/C	-		SNP	dbSNP	ExAC		Missense variant	N/S	150	1	deleterious	0	1000	probably damaging	0.999
rs141628714	26925830	X:19695717	X:19695717	T	C/T	-		SNP	dbSNP	ESP~ExAC		Missense variant	V/I	139	421	tolerated	0.42	346	benign	0.345
rs368604551	51127186	X:19695741	X:19695741	A	C/A	-		SNP	dbSNP	ESP~ExAC		Missense variant~Splice region variant	V/L	131	1	deleterious	0	998	probably damaging	0.997
rs773851292	139382522	X:19706955	X:19706955	T	C/T	T	0	SNP	dbSNP	Frequency~1000Genomes~ExAC		Missense variant	A/T	106	241	tolerated	0.24	892	possibly damaging	0.891
rs769487115	135014937	X:19706970	X:19706970	A	G/A	-		SNP	dbSNP	ExAC		Missense variant	R/C	101	1	deleterious	0	995	probably damaging	0.994
rs774563910	140095695	X:19706975	X:19706975	T	C/T	-		SNP	dbSNP	ExAC		Missense variant	R/Q	99	11	deleterious	0.01	952	probably damaging	0.951
rs777591849	143126069	X:19746341	X:19746341	A	G/A	-		SNP	dbSNP	ExAC		Missense variant	T/M	88	11	deleterious	0.01	7	benign	0.006
rs753698582	119213820	X:19746353	X:19746353	G	A/G	-		SNP	dbSNP	ExAC		Missense variant	L/P	84	71	tolerated	0.07	4	benign	0.003
rs758605591	124124767	X:19746360	X:19746360	G	A/G	-		SNP	dbSNP	ExAC		Missense variant	S/P	82	391	tolerated	0.39	2	benign	0.001
rs150089181	33980500	X:19746378	X:19746378	G	C/G/T	-		SNP	dbSNP	ESP~ExAC		Missense variant	E/Q	76	51	deleterious	0.05	34	benign	0.033
rs150089181	33980500	X:19746378	X:19746378	T	C/G/T	-		SNP	dbSNP	ESP~ExAC		Missense variant	E/K	76	41	deleterious	0.04	4	benign	0.003
rs200707424	48753168	X:19746379	X:19746379	C	G/A/C	C	0	SNP	dbSNP	Frequency~1000Genomes~ExAC		Missense variant	H/Q	75	621	tolerated	0.62	10	benign	0.009
rs770274299	135802725	X:19746383	X:19746383	C	A/C/G	-		SNP	dbSNP	ExAC		Missense variant	L/R	74	501	tolerated	0.5	44	benign	0.043
rs770274299	135802725	X:19746383	X:19746383	G	A/C/G	-		SNP	dbSNP	ExAC		Missense variant	L/P	74	291	tolerated	0.29	2	benign	0.001
rs763356373	128879372	X:19746386	X:19746386	A	G/A	-		SNP	dbSNP	ExAC		Missense variant	P/L	73	111	tolerated	0.11	9	benign	0.008
rs774102889	139634309	X:19746407	X:19746407	C	G/C	-		SNP	dbSNP	ExAC		Missense variant	T/S	66	711	tolerated	0.71	3	benign	0.002
rs781324384	146861565	X:19799636	X:19799636	C	T/C	-		SNP	dbSNP	ExAC		Missense variant~Splice region variant	I/V	17	671	tolerated - low confidence	0.67	1	benign	0
rs748230442	113741326	X:19799642	X:19799642	C	A/C	-		SNP	dbSNP	ExAC		Missense variant	S/A	15	1001	tolerated - low confidence	1	1	benign	0
rs756228260	121745466	X:19799647	X:19799647	C	T/C	-		SNP	dbSNP	ExAC		Missense variant	D/G	13	101	tolerated - low confidence	0.1	1	benign	0
rs149276272	33304329	X:19799665	X:19799665	C	T/C	-		SNP	dbSNP	ESP~ExAC		Missense variant	K/R	7	671	tolerated - low confidence	0.67	1	benign	0
rs761786273	127307999	X:19836146	X:19836146	A	C/A	-		SNP	dbSNP	ExAC		Missense variant	L/F	47	161	tolerated	0.16	211	benign	0.21
rs750282611	115795134	X:19836151	X:19836151	T	C/T	-		SNP	dbSNP	ExAC		Missense variant	G/S	46	1	deleterious	0	32	benign	0.031
rs767573730	133100079	X:19836154	X:19836154	C	T/C	-		SNP	dbSNP	ExAC		Missense variant	R/G	45	1	deleterious	0	2	benign	0.001
rs752964138	118478747	X:19836159	X:19836159	T	C/T	-		SNP	dbSNP	ExAC		Missense variant	G/D	43	1	deleterious	0	97	benign	0.096
rs370417216	52717750	X:19836160	X:19836160	G	C/G/T	-		SNP	dbSNP	ESP~ExAC		Missense variant	G/R	43	1	deleterious	0	31	benign	0.03
rs370417216	52717750	X:19836160	X:19836160	T	C/G/T	-		SNP	dbSNP	ESP~ExAC		Missense variant	G/S	43	1	deleterious	0	34	benign	0.033
rs779417470	144953217	X:19836222	X:19836222	G	A/G	-		SNP	dbSNP	ExAC		Missense variant	V/A	22	341	tolerated	0.34	33	benign	0.032
rs143666089	28628195	X:19836226	X:19836226	C	T/C	-		SNP	dbSNP	ESP~ExAC		Missense variant	S/G	21	81	tolerated	0.08	14	benign	0.013
rs746696313	112205910	X:19836243	X:19836243	C	T/C	-		SNP	dbSNP	ExAC		Missense variant	D/G	15	1	deleterious	0	33	benign	0.032
rs766932945	132458783	X:19836244	X:19836244	G	C/G/T	G	0	SNP	dbSNP	Frequency~1000Genomes~ExAC		Missense variant	D/H	15	1	deleterious	0	191	benign	0.19
rs766932945	132458783	X:19836244	X:19836244	T	C/G/T	G	0	SNP	dbSNP	Frequency~1000Genomes~ExAC		Missense variant	D/N	15	51	tolerated	0.05	35	benign	0.034
rs765215179	130739648	X:19836258	X:19836258	C	T/C	-		SNP	dbSNP	ExAC		Missense variant	Y/C	10	1	deleterious	0	113	benign	0.112
rs191836984	46175658	X:19836268	X:19836268	G	C/G	G	0	SNP	dbSNP	Frequency~1000Genomes~ExAC		Missense variant	E/Q	7	71	tolerated	0.07	71	benign	0.07
